# Supplementary material for: Influence of sulfide on diazotrophic growth of the methanogen Methanococcus maripaludis and its implications for the origin of nitrogenase
Source: Commun Biol. 2023 Jul 31;6:799. doi: 10.1038/s42003-023-05163-9 (PMC10390477; doi:10.1038/s42003-023-05163-9)
Supplement: Supplementary file 3 — Supplementary Data 1 [file 42003_2023_5163_MOESM3_ESM.xlsx]

## Sheet: Figure 1
			Time point data
			Cell densities (cells per mL)												Total CH4 (mmol)
						hours											hours
	Condition	hours	0	10.25	22.25	27.75	35	47.3333	54.25	70.5		Condition	hours	4.25	10.25	22.25	27.75	35	47.3333	54.25	70.5
		rep 1	2.49191e+06	475000	1000000	2500000	5937500	21625000	35000000	2.21667e+07			rep 1	0.00141957	0.00309058	0.00996092	0.0161814	0.0748032	0.496197	0.913841	0.987354
	Fe/HS- + NH3	rep 2	2.49191e+06	500000	875000	2187500	6687500	20000000	29875000	2.53333e+07		Fe/HS- + NH3	rep 2	0.00118355	0.00446031	0.0147236	0.0257652	0.0832429	0.515936	0.930646	0.940043
		rep 3	2.49191e+06	550000	750000	2687500	5937500	20375000	31625000	2.49167e+07			rep 3	0.00117808	0.00456934	0.0148797	0.0238703	0.071576	0.422724	0.915848	0.967761
			0	10.25	22.25	27.75	35	47.3333	54.25	70.5				4.25	10.25	22.25	27.75	35	47.3333	54.25	70.5
	Fe/HS- + N2	rep 1	2.49191e+06	1.46667e+06	2500000	13125000	221875000	3.52941e+08	300000000	323000000		Fe/HS- + N2	rep 1	0.0016439	0.00485991	0.00706827	0.0236403	0.298317	0.799207	0.889455	0.955108
		rep 2	2.49191e+06	1.42857e+06	4350000	4.33333e+07	448750000	431250000	379000000	2.76364e+08			rep 2	0.00172572	0.0108701	0.0148247	0.0598909	0.806472	0.937067	0.928945	0.904863
		rep 3	2.49191e+06	1950000	2050000	13250000	2.25e+08	400000000	432500000	3.58889e+08			rep 3	0.000185649	0.0116029	0.00930648	0.0337761	0.513474	0.970973	0.860412	0.948419
			0	10.25	22.25	27.75	35	47.3333	54.25	70.5				4.25	10.25	22.25	27.75	35	47.3333	54.25	70.5
	FeS2+ N2	rep 1	2.49191e+06	1025000	5750000	20250000	68500000	70000000	8.07895e+07	8.41667e+07		FeS2+ N2	rep 1	0.00138922	0.00512983	0.0721809	0.253882	0.484644	1.10476	0.940576	0.950721
		rep 2	2.49191e+06	1600000	9062500	39875000	1.00323e+08	80750000	1.23077e+08	8.58333e+07			rep 2	0.000862331	0.00565871	0.0674049	0.272225	0.734615	1.02132	0.984946	0.880732
		rep 3	2.49191e+06	1350000	9500000	32250000	9.64706e+07	68750000	8.13158e+07	8.28947e+07			rep 3	0.00116172	0.00788331	0.0687581	0.262858	0.5876	0.966348	1.01346	0.863848
			0	10.25	22.25	27.75	35	47.3333	54.25	70.5				4.25	10.25	22.25	27.75	35	47.3333	54.25	70.5
	FeS2 + NH3	rep 1	2.49191e+06	5875000	1.02368e+08	158500000	2.14483e+08	346000000	303000000	301000000		FeS2 + NH3	rep 1	0.00217529	0.00943125	0.142125	0.34361	0.879303	0.929919	0.889899	0.868263
		rep 2	2.49191e+06	3475000	9.08333e+07	1.42857e+08	311000000	2.51667e+08	290000000	2.82667e+08			rep 2	0.00191911	0.00814496	0.242349	0.677585	0.942424	0.990918	0.923771	0.926812
		rep 3	2.49191e+06	4475000	1.10714e+08	1.77222e+08	2.525e+08	2.81667e+08	2.79091e+08	2.72727e+08			rep 3	0.00210244	0.00982961	0.230951	0.747189	0.918525	0.92179	0.9495	1.04257
			0	10.25	22.25	27.75	35	47.3333	54.25	70.5				4.25	10.25	22.25	27.75	35	47.3333	54.25	70.5
	Specimen FeS2 + N2	rep 1	2.49191e+06							81500000		Specimen FeS2 + N2	rep 1	0.00183267	0.00803511	0.120917	0.257656	0.454848	0.863824	0.951048	0.990039
		rep 2	2.49191e+06							93500000			rep 2	0.00137611	0.00996538	0.11392	0.283341	0.51994	0.965485	0.78404	1.00458
		rep 3	2.49191e+06							67500000			rep 3	0.00175093	0.00787465	0.129077	0.284355	0.542232	0.985787	1.01208	0.995187
			0	10.25	22.25	27.75	35	47.3333	54.25	70.5				4.25	10.25	22.25	27.75	35	47.3333	54.25	70.5
	No Fe/S	rep 1	2.49191e+06		1900000			162500		550000		No Fe/S	rep 1	0	0	0	0	0.000297019	0.000184879	0.000169875	0.00032172
		rep 2	2.49191e+06		1075000			241667		1000000			rep 2	0	0	0	0	0	0	0	0
		rep 3	2.49191e+06		1800000			275000		500000			rep 3	0	0	0	0	0	0	0	0
			0	10.25	22.25	27.75	35	47.3333	54.25	70.5				4.25	10.25	22.25	27.75	35	47.3333	54.25	70.5
	FeS2 + Ar	rep 1	2.49191e+06		1250000			2500000		650000		FeS2 + Ar	rep 1	0.000176093	0.00111294	0.00497575	0.00241998	0.00625205	0.00209983	0.00812912	0.0206853
		rep 2	2.49191e+06		1475000			1150000		150000			rep 2	0.000743038	0.00314115	0.00698449	0.0063873	0.00481766	0.00419383	0.00369888	0.00821569
		rep 3	2.49191e+06		1000000			2900000		250000			rep 3	0.000195053	0.00190774	0.00620791	0.00686788	0.00896653	0.00836899	0.0106987	0.0135619

## Sheet: Figure 2
			Isotope and biomass data
	Condition		δ15 N	δ13C CH4	δ13C biomass	C/N ratio	Cell densitity at time of harvest
		rep 1	-3.20835	-59.154	-46.2684	4.09934	56000000
	Fe/HS- + N2	rep 2	-3.36222	-57.463	-45.9788	4.09383	47000000
		rep 3	-3.08442	-58.475	-45.669	4.81148	55250000
	Fe/HS- + NH3	rep 1	-21.5302	-60.615	-48.5312	3.48071	412000000
		rep 2	-21.4158	-66.419	-49.4164	3.36706	412500000
		rep 3	-21.627	-61.729	-48.7714	3.40386	418750000
	FeS2+ NH3	rep 1	-22.0654	-62.913	-48.8477	3.53407	270000000
		rep 2	-21.3385	-62.914	-50.1327	3.54775	2.49167e+08
		rep 3	-21.0811	-61.052	-47.2944	3.67208	1.85882e+08
	FeS2 + N2	rep 1	-3.11852	-59.731	-49.8103	3.45447	1.17143e+08
		rep 2	-3.13848	-62.109	-49.3229	3.64103	1.02667e+08
		rep 3	-3.22581	-59.566	-50.0353	3.45063	152500000
	FeS2 + HS + N2	rep 1	-3.26989	-62.444	-49.2048	4.20001	28500000
		rep 2	-3.32313	-62.053	-49.6014	4.0341	26750000
		rep 3	-3.24744	-62.588	-48.9294	3.75196	31500000

## Sheet: Figure 3 a
Significantly differentially regulated genes		log2 Fold Change (N2 vs NH3)
locustag		Fe/HS-		FeS2
MMP_RS04185		-2.88899		-3.53859
MMP_RS04180		-3.97283		-4.65876
MMP_RS04085		1.36631		0.50839
MMP_RS01530		-0.705008		-0.661503
MMP_RS08790		-0.713794		-0.830901
MMP_RS05075		-1.04964		-1.03145
MMP_RS03005		-0.638593		-0.560197
MMP_RS05650		1.22		1.50274
MMP_RS00760		0.680887		0.747315
MMP_RS04765		0.432748		0.88448
MMP_RS08250		0.354002		0.336645
MMP_RS02885		-0.443677		-0.614188
MMP_RS02185		-0.737117		0.810029
MMP_RS05880		-0.741044		-1.43698
MMP_RS07035		-0.98699		-0.721171
MMP_RS05080		-1.08746		-0.977765
MMP_RS03600		-0.730867		-0.469545
MMP_RS03400		0.45494		0.445724
MMP_RS03245		0.94304		1.49171
MMP_RS06465		0.751385		0.543417
MMP_RS01130		3.49996		2.79761
MMP_RS05630		1.27245		0.740826
MMP_RS03620		-0.51289		-0.529592
MMP_RS07520		-0.703828		-0.665278
MMP_RS03680		0.878206		1.02849
MMP_RS06610		2.00174		1.30382
MMP_RS09030		1.73671		1.51337
MMP_RS01080		1.12826		0.682017
MMP_RS03670		0.893991		1.04407
MMP_RS03395		0.893123		0.715419
MMP_RS02375		-1.90756		-1.65003
MMP_RS08975		-3.71126		-3.89181
MMP_RS04390		0.642286		0.951537
MMP_RS04385		0.636287		0.857775
MMP_RS01200		0.616456		1.08997
MMP_RS04700		0.609938		0.642647
MMP_RS04005		0.606554		0.734559
MMP_RS02460		0.366737		0.710565
MMP_RS05180		-0.399152		-0.613436
MMP_RS07200		-0.51542		-0.516846
MMP_RS06760		-0.639922		-0.517195
MMP_RS05540		-0.770398		-0.577705
MMP_RS00470		-1.04919		-0.553999
MMP_RS03140		-1.05121		-0.631636
MMP_RS01465		-1.26025		-2.088
MMP_RS08935		-1.44289		-2.19439
MMP_RS08750		-1.49938		-0.982004
MMP_RS02415		1.95671		1.81452
MMP_RS06090		1.15427		1.523
MMP_RS06095		0.941257		1.31081
MMP_RS06070		0.85921		1.93563
MMP_RS06085		0.849345		2.12474
MMP_RS01120		3.90796		2.872
MMP_RS02640		1.2553		0.780201
MMP_RS02770		5.33767		1.09111
MMP_RS02595		3.41833		3.99685
MMP_RS00620		1.63516		0.86326
MMP_RS04365		1.0525		0.671265
MMP_RS04605		0.984742		0.83427
MMP_RS01840		0.955152		0.546286
MMP_RS07530		-0.525045		-0.566832
MMP_RS07005		-0.551432		-0.985643
MMP_RS05070		-0.660766		-1.06392
MMP_RS07535		-0.856802		-0.458557
MMP_RS06245		-0.805811		-0.89273
MMP_RS00155		-1.12617		-1.53145
MMP_RS07125		1.42737		0.652846
MMP_RS02690		1.03516		2.05366
MMP_RS00475		-1.10822		-0.491308
MMP_RS01835		2.21099		0.803605
MMP_RS02685		6.41201		5.17543
MMP_RS02680		4.31007		2.93107
MMP_RS01135		4.14913		3.06785
MMP_RS02675		3.61612		2.72016
MMP_RS02670		3.19012		2.523
MMP_RS01140		2.45133		1.10394
MMP_RS07155		1.58288		1.20526
MMP_RS02720		1.54021		2.44825
MMP_RS01145		1.48357		0.792841
MMP_RS02725		1.23441		1.50864
MMP_RS04460		7.45691		6.55893
MMP_RS04465		7.08246		6.7069
MMP_RS04450		7.05349		5.58046
MMP_RS04455		6.97414		5.93289
MMP_RS04440		6.66885		4.89045
MMP_RS04445		6.52941		5.10889
MMP_RS04470		6.5286		6.13658
MMP_RS04475		6.1211		5.77283
MMP_RS02365		2.23923		2.55431
MMP_RS00375		3.00806		2.34304
MMP_RS07765		1.80571		0.888519
MMP_RS02590		3.76695		3.69276
MMP_RS05625		0.832638		0.475047
MMP_RS03525		-1.23938		-0.74691
MMP_RS02620		1.09433		1.16204
MMP_RS04955		-0.551078		0.763995
MMP_RS00160		-1.06439		-1.25792
MMP_RS06625		-0.649076		-0.311007
MMP_RS07840		0.755154		0.920875
MMP_RS04705		0.725945		0.708026
MMP_RS03295		-0.998141		-0.6768
MMP_RS07300		-1.01086		-1.03022
MMP_RS08800		-1.04325		-0.919708
MMP_RS06825		-1.26295		-0.719195
MMP_RS06815		-1.32222		-0.80281
MMP_RS07050		-1.39326		-0.683532
MMP_RS07295		-1.39416		-0.889146
MMP_RS03365		-1.39466		-0.798839
MMP_RS06835		-1.42788		-0.769645
MMP_RS07040		-1.43932		-0.849572
MMP_RS03285		-1.46295		-1.24765
MMP_RS07310		-1.4767		-1.00624
MMP_RS07305		-1.51168		-0.922933
MMP_RS06830		-1.60707		-0.980552
MMP_RS06805		-1.60776		-0.74784
MMP_RS03360		-1.62046		-0.906633
MMP_RS06810		-1.20083		-0.786396
MMP_RS03370		-1.21555		-0.75748
MMP_RS01650		-0.720836		-0.681598
MMP_RS01125		3.57964		2.51082
MMP_RS07420		0.763953		0.966177
MMP_RS01155		0.755153		0.435873
MMP_RS04375		0.433742		0.66267
MMP_RS04125		-4.37204		-5.05357
MMP_RS06720		0.553764		0.425557
MMP_RS07235		-0.980282		-0.547455
MMP_RS05660		-1.65123		-1.27459
MMP_RS06575		0.578526		0.626728
MMP_RS05170		-0.734935		-0.747777
MMP_RS04420		-1.72049		-1.7733
MMP_RS04090		1.60461		0.747799
MMP_RS03730		1.72599		1.5501
MMP_RS02410		1.68335		1.41909
MMP_RS02570		0.878408		0.896458
MMP_RS01470		-1.81516		-2.01303
MMP_RS05645		0.616509		0.838287
MMP_RS03700		0.543721		1.05968
MMP_RS02910		-0.50911		-0.755248
MMP_RS08755		-0.893327		-0.797543
MMP_RS02045		8.60081		3.67022
MMP_RS03710		1.80645		2.13084
MMP_RS03075		-0.531399		0.443714
MMP_RS00530		-1.42809		-0.501075
MMP_RS02600		2.5147		2.89755
MMP_RS04300		1.29708		1.04533
MMP_RS06060		1.27648		1.61571
MMP_RS03975		1.27219		0.967276
MMP_RS00625		1.27065		0.727356
MMP_RS08885		1.25276		0.920452
MMP_RS04305		1.06713		1.10011
MMP_RS01185		0.949368		0.965044
MMP_RS01930		0.85561		0.549078
MMP_RS01925		0.853643		0.684612
MMP_RS02665		0.821844		1.13707
MMP_RS06155		0.813662		0.693578
MMP_RS01025		0.76971		0.661599
MMP_RS01750		0.737672		0.363823
MMP_RS01290		1.07367		-0.536935
MMP_RS01285		0.649279		-0.415993
MMP_RS07445		0.488964		-0.588956
MMP_RS04795		-0.276368		0.522999
MMP_RS01885		-0.360909		0.533986
MMP_RS01000		-0.363588		0.529628
MMP_RS02095		-0.379347		0.464799
MMP_RS00075		-0.50778		0.38566
MMP_RS00110		-0.510241		0.711814
MMP_RS08135		-0.546199		0.468412
MMP_RS00105		-0.637116		0.557433
MMP_RS08305		-0.639401		0.727168
MMP_RS02090		-0.666902		0.862461
MMP_RS02795		-0.771537		0.96591
MMP_RS07090		-0.907		0.5161
MMP_RS04615		0.681813		0.896359
MMP_RS02625		0.674793		1.09781
MMP_RS04395		0.549185		0.679125
MMP_RS05635		0.518124		0.364882
MMP_RS06100		0.47891		0.657682
MMP_RS06590		0.410073		0.390963
MMP_RS07630		0.395594		0.338545
MMP_RS02215		0.390852		0.435963
MMP_RS07850		0.389736		0.466454
MMP_RS04760		0.356093		0.419452
MMP_RS08560		-0.325467		-0.3591
MMP_RS03195		-0.390355		-0.231006
MMP_RS03570		-0.402963		-0.405805
MMP_RS08655		-0.443149		-0.352097
MMP_RS07515		-0.461847		-0.663156
MMP_RS01655		-0.469989		-0.604654
MMP_RS00325		-0.494603		-0.526308
MMP_RS03565		-0.506655		-0.471273
MMP_RS03825		-0.607898		-0.823633
MMP_RS07080		-0.680189		-0.57626
MMP_RS02135		-0.698935		-0.498593
MMP_RS01560		-0.707668		-0.528935
MMP_RS02085		-0.715682		0.550298
MMP_RS08690		-0.74558		-0.48604
MMP_RS04425		-0.750569		-0.812652
MMP_RS06750		-0.781826		-0.868448
MMP_RS04415		-0.79011		-0.94296
MMP_RS02345		-0.812146		-0.650977
MMP_RS04645		-0.834269		-0.326663
MMP_RS03530		-0.866459		-0.777095
MMP_RS07610		-0.916193		-0.533438
MMP_RS04240		-0.92773		-0.303133
MMP_RS05150		-0.941744		-1.59451
MMP_RS06740		-0.967465		-0.835757
MMP_RS03705		-0.968544		1.04817
MMP_RS00150		-1.01183		-0.777848
MMP_RS05455		-1.02322		-0.875617
MMP_RS05925		-1.06691		0.59749
MMP_RS03595		-1.13352		-0.605611
MMP_RS08960		-1.21846		-1.53769
MMP_RS06820		-1.24723		-0.672418
MMP_RS02580		-1.70065		-2.62432
MMP_RS04130		-2.7283		-3.40761

## Sheet: Figure 3b, c
	Transcript expression data (VSD noramlized, DESeq 2 output)
					Fe/HS- + N2				Fe/HS- + NH3				FeS2 + N2				FeS2+ NH3
		locus tag	gene	rep 1	rep 2	rep 3		rep 1	rep 2	rep 3		rep 1	rep 2	rep 3		rep 1	rep 2	rep 3
		MMP_RS03195	nrpR	13.2501	13.1835	13.1851		13.4995	13.6161	13.6651		13.1413	13.2045	13.1791		13.3726	13.4431	13.3986
		MMP_RS03455	nifB	14.3977	13.8386	13.9394		14.5533	14.7792	14.2787		13.9656	14.987	14.7269		14.6455	14.3987	14.616
		MMP_RS04440	nifH	18.2741	17.8858	17.3691		10.9713	11.4069	11.3299		16.3966	18.0741	17.2542		13.4358	11.152	12.0573
		MMP_RS04445	glnBI	14.9718	15.0077	14.134		8.4105	8.3118	8.5482		13.1546	15.3717	14.2543		10.2682	8.2342	9.3611
		MMP_RS04450	glnBII	15.5053	15.346	14.758		8.3785	8.3453	8.4424		13.5027	15.5803	14.6942		10.0556	8.3748	9.1244
		MMP_RS04455	nifD	18.4177	18.0266	17.5699		10.9939	11.2832	11.0104		16.5031	18.4154	17.2853		12.2062	10.9324	11.6949
		MMP_RS04460	nifK	19.6152	18.9784	18.7879		11.5358	11.9717	11.6618		17.4845	19.2764	18.0231		12.0518	11.7557	11.9439
		MMP_RS04465	nifE	18.8528	18.5056	18.1741		11.2715	11.722	11.4039		16.9821	18.8135	17.9331		11.4566	11.3084	11.4697
		MMP_RS04470	nifN	18.4412	18.3363	18.0228		11.6511	11.9536	11.6795		17.0038	18.5661	17.4319		11.759	11.6999	11.6627
		MMP_RS04475	nifX	14.5573	15.1161	14.7154		8.7189	8.8136	8.9822		13.8301	15.224	13.9127		8.6097	8.914	8.9911
		MMP_RS06210	glnA	16.7635	16.5793	16.2243		14.8946	16.0384	16.1618		16.3671	17.8239	17.2488		15.7744	15.4689	15.4274
		MMP_RS00380	glnB	10.2884	10.828	10.6596		9.8438	9.579	9.878		10.4392	10.6689	11.5265		11.0748	9.6216	10.0074
		MMP_RS00385	glnK2	10.3306	10.5429	10.27		8.1883	10.3968	11.4515		10.7154	10.9293	10.8828		10.2648	9.2147	9.3634
		MMP_RS06210	glnA	16.7635	16.5793	16.2243		14.8946	16.0384	16.1618		16.3671	17.8239	17.2488		15.7744	15.4689	15.4274
		MMP_RS00460		12.9911	13.1309	12.8073		14.2834	14.0019	13.8079		13.1505	13.8027	13.5801		14.0961	13.9386	13.966
		MMP_RS00465	gltB	14.465	14.438	14.3154		15.4597	15.4253	15.1737		14.4154	15.014	14.791		15.068	15.1532	15.1682
		MMP_RS01135	modA	13.4116	13.3813	13.1585		8.8528	9.4621	9.4356		12.6161	13.0054	12.4962		10.3301	9.1294	9.435
		MMP_RS01140	modB	11.2694	11.3564	11.3291		8.9347	8.9379	9.0557		10.4373	9.8292	9.9414		9.2463	9.0363	8.867
		MMP_RS01145	modC	12.1964	12.2393	12.4255		10.7842	10.939	10.7625		11.7147	11.221	11.7602		10.9029	10.8001	10.7144
		MMP_RS02670	modC	13.2587	12.6207	12.4231		9.6802	9.893	9.4859		11.0874	12.2844	11.9852		9.3779	9.4046	9.4949
		MMP_RS02675	hyp	12.339	11.7541	11.3145		8.5282	8.5966	8.1254		9.3906	11.1021	10.9159		8.1545	8.0316	8.203
		MMP_RS02680	modB	11.761	10.9325	10.3011		7.0912	7.5716	7.0497		8.1225	9.59	9.765		6.8349	6.8352	7.0368
		MMP_RS02685	modA	13.7085	12.7512	11.9665		7.2887	7.4343	6.3354		9.8125	11.5586	11.5161		6.9795	6.3178	6.6862
		MMP_RS02720	modA	10.7171	10.7147	11.1285		9.3956	9.7056	8.9874		10.4532	10.8363	12.3003		9.2555	8.883	9.086
		MMP_RS02725	modB	8.4021	8.328	8.2581		7.029	7.6199	7.2839		7.9995	7.9677	8.7234		7.1306	7.0136	7.0949
		MMP_RS02730	modD	11.842	11.7667	11.5848		10.6073	11.3995	11.2869		11.085	11.5786	11.7957		11.2571	10.807	10.677
		MMP_RS08475	NifC-like ABC-type porter	8.8324	8.3886	8.7071		8.4724	8.2269	7.6979		7.2857	7.3251	7.6997		7.2759	7.2561	7.5545
		MMP_RS08480	modA	10.1234	9.9881	10.0522		10.3483	10.0774	9.4261		8.3486	9.6829	10.2044		8.8736	8.8752	8.8767
		MMP_RS08485	wtpA	12.4657	12.294	12.4369		12.4193	12.3424	11.6743		11.6556	12.6451	12.8896		11.8884	11.6598	11.3955
		MMP_RS05740	modA	12.2599	12.069	12.1632		11.9594	12.1267	12.0357		12.2285	11.4466	11.8596		11.5717	11.6787	11.5373
		MMP_RS00375	amtB	15.5497	15.2356	14.8149		11.7043	12.5038	12.3766		14.3342	16.198	15.8915		14.1757	12.2753	12.876
		MMP_RS00390	amtB	12.2199	12.1558	12.1348		10.5822	12.7437	13.3995		12.368	12.5688	12.6115		12.1228	11.3224	11.4585
		MMP_RS07765	agcS	16.6953	16.3483	16.5623		15.2252	14.5313	14.2888		16.3269	16.4453	16.2383		15.8527	14.9388	15.4202
		MMP_RS00795	fdhA	10.3306	10.5848	10.9406		11.5457	11.1446	10.9652		10.8994	10.2356	11.0509		10.7276	10.9418	11.5251
		MMP_RS00800	fdhB	10.5206	10.5908	10.6228		11.6097	11.2851	10.9796		10.6332	10.5022	11.2649		11.0832	11.068	11.5013
		MMP_RS06680	fdhB	16.4878	16.8528	17.0669		16.9506	17.7678	17.7065		16.0088	17.6276	17.1043		16.8093	16.7332	16.7112
		MMP_RS06685	fdhA	16.7775	17.1581	17.1961		17.096	18.1967	18.0729		16.1359	17.9243	17.1452		17.1542	17.0171	16.9718
		MMP_RS06705	fdhC	14.493	14.7544	14.5602		14.7349	15.4784	15.4516		13.171	15.4572	14.4497		15.1644	14.5491	14.7204
		MMP_RS06400	fwdH	14.4376	14.4146	14.6506		15.4358	14.8379	14.4927		13.6656	14.7792	14.898		15.0936	14.8357	14.92
		MMP_RS06405	fwdF	14.1112	14.0288	14.1725		14.9578	14.5961	14.2046		13.3718	14.6255	14.3184		14.7281	14.4961	14.5751
		MMP_RS06410	fwdG	8.113	9.0419	8.1196		9.3613	8.8998	8.8544		7.2857	9.3643	8.8836		9.2759	9.2855	9.2364
		MMP_RS06415	fwdD	12.0761	12.0912	12.0745		13.1613	12.7995	12.4874		11.3235	12.85	12.2332		12.7951	12.7719	12.8448
		MMP_RS06420	fwdA	14.8913	14.938	14.9892		15.9906	15.743	15.2381		14.4235	15.8627	15.2535		15.5644	15.5568	15.5374
		MMP_RS06425	fwdC	13.6285	13.6734	13.8023		14.9577	14.4568	13.9666		13.2653	14.6485	14.2914		14.4037	14.3744	14.3685
		MMP_RS08715	fwdB	16.8679	16.7411	16.6866		16.6597	16.8186	16.2391		16.7154	17.4617	16.8729		17.0956	16.8595	16.9582
		MMP_RS01110	fmdE	9.1831	9.1987	9.4362		9.229	9.33	8.9769		9.2433	9.5335	9.5257		9.104	9.1833	9.0664
		MMP_RS02690	fmdE	8.3182	8.0405	8.5471		7.1506	7.7042	7.4989		7.3195	8.961	9.0852		7.1709	6.943	6.8596
		MMP_RS02695	fmdA	10.6231	10.5098	10.8077		9.5049	10.425	10.0563		10.0127	11.3884	11.6459		9.2937	9.5063	9.3215
		MMP_RS02700	fmdC	10.4355	10.37	10.5538		9.5359	10.3716	9.9315		9.8888	11.0566	11.7251		9.3267	9.5231	9.119
		MMP_RS02705	fmdB	11.034	10.786	11.0475		10.1384	11.0069	10.6905		10.5355	11.7065	12.0405		10.1158	10.3899	10.1175
		MMP_RS02710	fmdB	11.3623	11.303	11.6362		10.9417	11.505	11.0684		11.1369	11.2651	12.2132		10.5789	10.723	10.7144

## Sheet: Figure 4
			Cell densities (cells per mL)												Total CH4 (mmol)
						hours									hours
	Condition		0	15.5	24.25	48	70.6667	96.0833	119.5			0	15.5	24.25	48	70.6667	96.0833	119.5
		rep 1	2.47234e+06	1300000	4900000	60600000	5.46429e+07	47812500			rep 1	0	0.00486688	0.0327756	0.972875	1.14693	1.15023
	Fe/HS- + N2	rep 2	2.47234e+06	700000	5000000	6.25e+07	5.98077e+07	1.07833e+08			rep 2	0	0.00542409	0.0304964	0.784955	1.15741	1.20481
		rep 3	2.47234e+06	1600000	5500000	5.44643e+07	83000000	6.38462e+07			rep 3	0	0.00205583	0.0267477	0.70864	1.10608	1.14637
	FeS2 + N2	rep 1	2.47234e+06	2.22143e+07	81500000	1.37727e+08	1.42727e+08	9.87097e+07			rep 1	0	0.0306808	0.753884	1.08137	1.0479	1.07797
		rep 2	2.47234e+06	20437500	1.07143e+08	133750000	154000000	109000000			rep 2	0	0.0943101	0.580403	1.09723	1.10682	1.11261
		rep 3	2.47234e+06	2.13571e+07	1.26538e+08	1.31667e+08	138750000	1.17857e+08			rep 3	0	0.0848501	0.55097	1.12821	1.1657	1.12105
	FeS2+ NH3 + HS-	rep 1	2.47234e+06	3850000	9300000	42750000	6.97727e+07	92812500	76500000		rep 1	0	0.00988136	0.045895	0.238519	0.574752	0.870159	0.965739
		rep 2	2.47234e+06	4800000	11650000	4.26389e+07	88000000	75500000	91500000		rep 2	0	0.0138659	0.0610033	0.296876	0.612866	0.92252	1.05035
		rep 3	2.47234e+06	4600000	11350000	5.5e+07	9.05556e+07	8.47222e+07	8.94118e+07		rep 3	0	0.0136239	0.0602345	0.330966	0.746396	1.04669	1.05625
	FeS2 + N2 + HS-	rep 1	2.47234e+06	2150000	3150000	8625000	28500000	28000000	29250000		rep 1	0	0.0141439	0.0530955	0.192234	0.543047	0.931617	1.13063
		rep 2	2.47234e+06	1550000	2050000	6375000	26750000	37500000	33875000		rep 2	0	0.0121997	0.0404003	0.17253	0.449116	0.859452	1.05654
		rep 3	2.47234e+06	2750000	4000000	5250000	31500000	35125000	29750000		rep 3	0	0.00841446	0.0346895	0.194044	0.421292	0.820368	0.935159
				Panel c, d data below
		Fe/S source	[MoO42-] (nM)	replicate	Cells per mol CH4		Growth rates
				rep 1	3.63696e+11		0.0229186
		Fe(II)/HS-	0	rep 2	1.53215e+10		0.00408666
				rep 3	4.12259e+11		0.0207913
				rep 1	4.84501e+10		0.0216409
		Fe(II)/HS-	10	rep 2	4.40256e+10		0.0127263
				rep 3	5.725e+10		0.015639
				rep 1	5.02667e+10		0.0140032
		Fe(II)/HS-	50	rep 2	1.02038e+11		0.0164884
				rep 3	2.48619e+11		0.00848329
				rep 1	7.02566e+10		0.0128717
		Fe(II)/HS-	100	rep 2	2.07453e+12		0.0342075
				rep 3	1.18349e+11		0.0202123
				rep 1	8.97629e+11		0.0514094
		Fe(II)/HS-	500	rep 2	4.92399e+11		0.0364055
				rep 3	9.04087e+11		0.088056
				rep 1	4.39886e+12		0.110897
		Fe(II)/HS-	1000	rep 2	9.92066e+12		0.122629
				rep 3	9.02972e+11		0.0501655
				rep 1	6.21252e+12		0.108665
		Fe(II)/HS-	10000	rep 2	9.02999e+12		0.109755
				rep 3	2.76455e+12		0.0804592
				rep 1	4.43705e+12		0.0988256
		FeS2	0	rep 2	3.4168e+12		0.0854829
				rep 3	5.3328e+12		0.0937061
				rep 1	4.96282e+12		0.105157
		FeS2	10	rep 2	9.14525e+12		0.108517
				rep 3	8.16781e+12		0.101501
				rep 1	8.4936e+12		0.0966606
		FeS2	50	rep 2	2.86584e+12		0.0835001
				rep 3	6.27691e+12		0.0953033
				rep 1	5.1053e+12		0.100527
		FeS2	100	rep 2	6.78472e+12		0.118334
				rep 3	8.92777e+12		0.11507
				rep 1	9.39821e+12		0.109165
		FeS2	500	rep 2	6.83682e+12		0.101366
				rep 3	1.12737e+13		0.113555
				rep 1	1.6209e+13		0.102264
		FeS2	1000	rep 2	7.50018e+12		0.114874
				rep 3	7.38972e+12		0.0755206
				rep 1	1.02231e+13		0.121079
		FeS2	10000	rep 2	1.15732e+13		0.103621
				rep 3	1.03689e+13		0.118591

## Sheet: Figure 5 and S6
			Time point data
			Cell densities (cells per mL)											Total CH4 (mmol)
						hours										hours
	Condition	hours	0	16	26	41	50.5	66.5	90.5		Condition	hours		16	26	41	50.5	66.5	90.5
		rep 1	1725000	13500000	7900000	37750000	5.18966e+07	48906250	21375000			rep 1		0.202761	0.590744	1.06914	1.37931	1.6076	1.52447
	FeS2+ N2	rep 2	1725000	5300000	9600000	25875000	4.98387e+07	6.14286e+07	26875000		Fe/HS- + NH3	rep 2		0.239972	0.637661	1.20193	1.60772	1.86878	1.65637
		rep 3	1725000	6500000	14800000	29625000	29000000	4.63636e+07	30750000			rep 3		0.267745	0.536458	1.02812	1.5727	1.76113	1.72065
			0	16	26	41	50.5	66.5	90.5					16	26	41	50.5	66.5	90.5
		rep 1	1725000	14350000	3.56667e+07	83500000	7.38636e+07	63500000	51500000		Fe/HS- + N2	rep 1		0.201894	0.697689	1.44143	1.55226	1.61343	1.48629
	FeS2+ Fe low	rep 2	1725000	11400000	4.74286e+07	101875000	7.18182e+07	8.36111e+07	63000000			rep 2		0.212308	0.882431	1.64218	1.74997	1.77463	1.59856
		rep 3	1725000	11400000	4.54286e+07	8.36111e+07	9.91176e+07	73750000	5.26667e+07			rep 3		0.233029	1.18766	1.61654	1.64274	1.66623	1.53417
			0	16	26	41	50.5	66.5	90.5					16	26	41	50.5	66.5	90.5
		rep 1	1725000	850000	1900000	12300000	3.64444e+07	7.02083e+07	82500000		FeS2+ N2	rep 1		0.0584743	0.109329	0.372289	0.793752	1.78024	1.85794
	FeS2+ Fe high	rep 2	1725000	1250000	3500000	12800000	37500000	6.97917e+07	6.90909e+07			rep 2		0.0833177	0.0904752	0.298372	0.746514	1.57035	1.63598
		rep 3	1725000	1550000	1700000	10250000	31100000	6.66667e+07	9.94444e+07			rep 3		0.0621628	0.106728	0.334303	0.661766	1.45482	1.52738
			0	16	26	41	50.5	66.5	90.5					16	26	41	50.5	66.5	90.5
	FeS2 + HS- low	rep 1	1725000	2250000	1500000	6700000	15200000	21750000	13100000		FeS2 + NH3	rep 1		0.18139	0.298189	0.567741	0.686196	1.50675	1.58163
		rep 2	1725000	5400000	5550000	14100000	19500000	36625000	13900000			rep 2		0.255052	0.498535	1.00734	1.40277	1.70855	1.67654
		rep 3	1725000	7800000	5900000	6950000	28400000	30125000	13700000			rep 3		0.171517	0.491925	0.947822	1.43012	1.51129	1.69422
			0	16	26	41	50.5	66.5	90.5					16	26	41	50.5	66.5	90.5
	FeS2 + HS- high	rep 1	1725000	350000	800000	4.26667e+06	6950000	4850000	3950000		Specimen FeS2 + N2	rep 1		0.0713842	0.109871	0.419474	0.75981	1.44747	1.58864
		rep 2	1725000	650000	1300000	4.16667e+06	6450000	8800000	3750000			rep 2		0.0808225	0.129374	0.463197	0.766944	1.49477	1.60406
		rep 3	1725000	600000	500000	3100000	9200000	4150000	4450000			rep 3		0.0822328	0.162205	0.43744	1.0561	1.51053	1.51961
					Total HS- (umol)								Max cell yield (t0 vs t(max cell density per condition))						Mid-log cell yields
			0	16	26	41	50.5	66.5	90.5
		abiotic	0.107276	0.0704386	0	0.122882	0.127919	0.290876	0.155176			Condition		Yield (cells per mmol CH4)					Yield (cells per mmol CH4)
		rep 1	0.107276	5.18526	13.5041	32.9833	34.6982	33.1086	32.1192				rep 1	2.67122e+09					4.36323e+09
	FeS2+ N2	rep 2	0.143629	3.38003	11.3528	30.0753	29.0406	31.5871	27.6451			FeS2+ N2	rep 2	2.28807e+09					2.17619e+09
		rep 3	1.56768	41.1124	106.014	298.513	314.81	302.347	308.579				rep 3	1.81331e+09					2.27501e+09
		abiotic	0.39204	0.18477	0.273141	0.140686	0.116132	0.0392418	0.155176
		rep 1	0.234511	0.112561	1.42652	3.59468	3.95858	3.80205	1.90997				rep 1	3.50151e+09					4.76621e+09
	FeS2+ Fe low	rep 2	0.355687	0.0644212	0.960388	3.49972	3.68749	3.41582	1.93322			FeS2+ Fe low	rep 2	3.47719e+09					5.29463e+09
		rep 3	0.258746	0.154683	2.36476	5.03088	5.60871	5.22993	2.70602				rep 3	4.35995e+09					6.52666e+09
		abiotic	0.258746	0.100526	0.105811	0.051666	0.122026	0.156281	0.0854491
		rep 1	0.0406289	0.0764561	0.0281219	0.0101231	0.157386	0.138725	0.277198				rep 1	3.03637e+09					4.16667e+09
	FeS2+ Fe high	rep 2	0.276922	0.034334	0	0.0576007	0.0748792	0.0977614	0.277198			FeS2+ Fe high	rep 2	3.10555e+09					4.00792e+09
		rep 3	0.537451	0.1607	0.040074	0.0160578	0.0277326	0.0626496	0.219093				rep 3	4.47063e+09					4.63304e+09
		abiotic	3.8395	2.28485	2.07194	1.87362	2.6208	1.46127	1.31148
	FeS2 + HS- low	rep 1	1.3251	10.4204	23.8905	34.1109	43.1846	53.4149	50.9455			FeS2 + HS- low	rep 1	9.71724e+08					5.18309e+09
		rep 2	2.89433	11.1425	18.3926	36.3661	38.2342	40.3066	39.3243				rep 2	1.45958e+09					9.416e+08
		rep 3	2.74891	11.8646	22.5161	38.8586	46.2491	44.637	46.0646				rep 3	1.34107e+09					3.24964e+09
		abiotic	84.1429	75.9864	69.727	51.6776	74.8906	72.6093	71.9798
	FeS2 + HS- high	rep 1	89.2323	92.3538	103.671	118.146	127.695	142.716	145.658			FeS2 + HS- high	rep 1	4.92395e+08					5.58119e+08
		rep 2	84.5064	93.798	101.042	124.793	138.774	153.717	151.004				rep 2	3.30847e+08					5.28951e+08
		rep 3	87.1723	97.2881	108.213	120.045	135.946	149.27	147.517				rep 3	5.11161e+08					7.17168e+08

## Sheet: Fig S2
		Condition		Cells per mmol CH4
			rep 1	2.60565e+09
		Fe/HS- + N2	rep 2	2.15246e+09
			rep 3	2.32816e+09
		FeS2+ NH3	rep 1	3.28707e+10
			rep 2	3.43024e+10
			rep 3	3.06908e+10
		FeS2 + N2	rep 1	6.12191e+09
			rep 2	9.01249e+09
			rep 3	5.71997e+09
		FeS2+ NH3 + HS-	rep 1	2.76905e+10
			rep 2	1.88461e+10
			rep 3	2.27003e+10

## Sheet: Fig S4
	Abiotic experiment results for molybdate sulfidization
	Condtions:					red text denotes cuvettes that had noticeable annomolies such as weird haziness, excessive bubbles, or contaminants
	A. MoO4 (10uM in MCNPA)					red samples not included in averages used to plot data
	B. MoO4 + S2- (2mM)
	C. MoO4+ S2- + Fe (25 uM)
	D. MoO4 + FeS2 (2 mM)
						uM MoO4 determined from catechol assay at 400 nm
				hours	0	3.25	10.75	22.75	34.25	47.3333	71.75
				rep 1	8.02703	8.83784	10.7297	9.64865	9.64865	7.75676	8.56757
			A. MoO4 (10uM in MCNPA)	rep 2	6.40541	11	7.21622	8.83784	7.21622	9.10811	7.21622
				rep 3	0	8.83784	9.10811	8.56757	9.37838	8.83784	8.83784
			B. MoO4 + S2- (2mM)	rep 1	2.62162	0	0	0	0	0	0
				rep 2	0	0	0	0	0	2.35135	0
				rep 3	0	0	0	0	0	0	0
			C. MoO4+ S2- + Fe (25 uM)	rep 1	0	0	0	0	0	0	0
				rep 2	0.189189	2.62162	0	0	0	0.459459	0
				rep 3	0	0	0	0	0	0	0
			D. MoO4 + FeS2 (2 mM)	rep 1	6.67568	9.10811	12.0811	8.2973	9.10811	8.56757	8.83784
				rep 2	9.37838	9.37838	9.64865	8.2973	8.2973	8.2973	8.02703
				rep 3	17.7568	7.48649	9.91892	8.83784	8.2973	8.83784	8.2973
						(uM) Tetrathiomolybdate determined by 467 nm readings
				hours	0	3.25	10.75	22.75	47.3333	71.75
				rep 1	0.145161	0	0	0	0	0
			0	rep 2	0.629032	0	0	0	0	0
				rep 3	39.6613	0	0.306452	0	0	0
			0	rep 1	1.75806	2.24194	4.33871	6.27419	9.17742	10.629
				rep 2	2.72581	3.04839	4.82258	7.08065	9.5	10.7903
				rep 3	4.5	3.04839	4.98387	6.75806	9.17742	10.9516
			0	rep 1	2.8871	9.33871	10.4677	10.1452	11.4355	9.5
				rep 2	3.85484	7.72581	10.7903	10.629	11.4355	9.33871
				rep 3	7.24194	12.2419	10.1452	10.629	10.1452	9.82258
			0	rep 1	0.145161	0	0.145161	0	0	0
				rep 2	1.27419	0	0	0	0	0
				rep 3	0	0	0.629032	0	0	0

## Sheet: Fig S5
								t0																							t1																		t3
Condtions:						wavelength	A1	A2	A3	Mean	StDev	B1	B2	B3	Mean	StDev	C1	C2	C3	Mean	StDev	D1	D2	D3	Mean	StDev	wavelength	A1	A2	A3	Mean	StDev	B1	B2	B3	Mean	StDev	C1	C2	C3	Mean	StDev	D1	D2	D3	Mean	StDev	wavelength	A1
A. MoO4 (10uM in MCNPA)						525	0.00335149	0.0230831	Bad sample	0.0132173	0.0139524	0.0323409	0.0393	0.0469404	0.0395271	0.00730238	0.0628093	0.0473596	0.0290426	0.0464038	0.0169036	0.0207051	0.0217534	0.0273743	0.0232776	0.00358638	525	0.00795215	0.0267236	0.0393552	0.024677	0.0158012	0.0126066	0.0334074	0.0640598	0.0366912	0.0258833	0.0588068	0.0509373	0.0721363	0.0606268	0.0107161	0.0164747	0.0107343	0.021947	0.0163854	0.00560687	525	0.00131848
B. MoO4 + S2- (2mM)						524	0.00332347	0.0229885		0.013156	0.0139052	0.0323229	0.0393775	0.0469343	0.0395449	0.00730719	0.0629373	0.0474393	0.029031	0.0464692	0.016974	0.0206928	0.0217893	0.0273914	0.0232912	0.00359303	524	0.00800995	0.0268098	0.0394028	0.0247409	0.0157984	0.0127305	0.0335402	0.0642314	0.036834	0.025908	0.0590042	0.0511317	0.0724234	0.0608531	0.0107656	0.0165319	0.0107355	0.0219848	0.0164174	0.00562555	524	0.00130275
C. MoO4+ S2- + Fe (25 uM)						523	0.00329452	0.0230342		0.0131644	0.0139581	0.0324193	0.0394201	0.0469549	0.0395981	0.00726943	0.0630457	0.0474899	0.0291188	0.0465515	0.0169829	0.0206765	0.0218002	0.0273202	0.0232656	0.003556	523	0.0079579	0.0267411	0.0393508	0.0246832	0.0157973	0.0127861	0.0336484	0.064413	0.0369492	0.0259712	0.0591526	0.0511855	0.0727608	0.061033	0.0109099	0.0165239	0.0107563	0.0219806	0.0164203	0.00561287	523	0.00133819
D. MoO4 + FeS2 (2 mM)						522	0.00323313	0.02311		0.0131716	0.0140551	0.0324868	0.0395482	0.0471034	0.0397128	0.00730967	0.0631324	0.0475348	0.0291211	0.0465961	0.0170251	0.0207344	0.0218531	0.0273615	0.0233163	0.00354758	522	0.00796913	0.0267896	0.0393776	0.0247121	0.015807	0.0129129	0.0337818	0.064533	0.0370759	0.0259672	0.0593708	0.0513779	0.0730831	0.0612773	0.0109775	0.0165255	0.0107732	0.0219868	0.0164285	0.00560741	522	0.0013182
						521	0.00328826	0.0230643		0.0131763	0.0139838	0.032578	0.0396294	0.0471296	0.039779	0.00727695	0.0632679	0.0476576	0.0291791	0.0467015	0.0170645	0.0207835	0.0219036	0.02738	0.0233557	0.00352985	521	0.00791949	0.0268318	0.0394637	0.0247383	0.015876	0.0130532	0.0338423	0.0646578	0.0371844	0.0259641	0.0595539	0.0515699	0.0732562	0.06146	0.0109681	0.0165386	0.0107421	0.0220374	0.0164394	0.00564831	521	0.00134201
						520	0.00331888	0.0230552		0.0131871	0.0139557	0.0326577	0.0396547	0.047251	0.0398545	0.00729865	0.0634265	0.0478224	0.0292301	0.0468263	0.01712	0.0207955	0.022026	0.0273427	0.0233881	0.00347962	520	0.00800046	0.0268456	0.0395003	0.0247821	0.015851	0.0131747	0.0340031	0.0648605	0.0373461	0.0260046	0.0598054	0.0516565	0.0736647	0.0617088	0.0111269	0.0165731	0.010763	0.0219916	0.0164426	0.00561547	520	0.00130023
	time point	hours				519	0.00326969	0.0230914		0.0131805	0.0140161	0.0326796	0.0397644	0.0473795	0.0399412	0.00735158	0.0634493	0.0479032	0.0292597	0.0468707	0.0171182	0.0207507	0.0220869	0.0274448	0.0234275	0.00354269	519	0.0079767	0.0268098	0.0395042	0.0247636	0.0158631	0.0132127	0.0341029	0.0649526	0.0374228	0.0260292	0.0599042	0.0518101	0.073908	0.0618741	0.0111799	0.0165207	0.010753	0.0219809	0.0164182	0.00561464	519	0.00132118
	t0	0				518	0.00329457	0.0231		0.0131973	0.0140045	0.0327763	0.0398248	0.0474037	0.0400016	0.0073153	0.0636024	0.0479782	0.0293199	0.0469668	0.0171636	0.0208724	0.0220638	0.0274607	0.0234656	0.00351077	518	0.0079999	0.0268504	0.0395287	0.024793	0.0158648	0.013444	0.0342974	0.0651111	0.0376175	0.0259931	0.060251	0.0519926	0.0741744	0.0621394	0.0112108	0.0165683	0.0107471	0.022017	0.0164441	0.005636	518	0.00129244
	t1	3.25				517	0.0032879	0.0230978		0.0131929	0.0140077	0.032769	0.0398733	0.0474968	0.0400464	0.00736538	0.0636861	0.0480368	0.0293516	0.0470248	0.0171896	0.0208239	0.0221687	0.0273835	0.0234587	0.00346486	517	0.007953	0.0267733	0.0394628	0.0247297	0.015854	0.0134851	0.034364	0.0651874	0.0376788	0.0260101	0.0603895	0.0520606	0.074513	0.062321	0.0113502	0.0165347	0.0107716	0.0219374	0.0164146	0.0055839	517	0.0012738
	t2	10.75				516	0.00324387	0.0231299		0.0131869	0.0140615	0.0328549	0.0399737	0.0475857	0.0401381	0.0073668	0.0638594	0.0481597	0.0293964	0.0471385	0.0172542	0.020865	0.0222633	0.027368	0.0234988	0.00342302	516	0.00799183	0.0269085	0.0395391	0.0248131	0.0158777	0.0136584	0.0345431	0.0653684	0.0378566	0.0260138	0.0605818	0.052257	0.0747589	0.0625326	0.0113771	0.016546	0.0107684	0.0220181	0.0164442	0.00562556	516	0.00140285
	t3	22.75				515	0.00324549	0.0230884		0.013167	0.0140311	0.0329804	0.0400854	0.0476726	0.0402462	0.00734744	0.0639633	0.0483362	0.02948	0.0472598	0.0172668	0.0208944	0.0222835	0.0273789	0.0235189	0.00341425	515	0.00794888	0.0269367	0.0396014	0.024829	0.0159312	0.0138369	0.0346516	0.0655612	0.0380166	0.0260258	0.0607884	0.0524889	0.0749931	0.0627568	0.0113805	0.0165971	0.0114115	0.0220206	0.0166764	0.005305	515	0.0013485
	t4	34.25				514	0.0033162	0.0231536		0.0132349	0.0140271	0.0330161	0.0401981	0.0478065	0.0403402	0.00739621	0.0640563	0.0484061	0.0294692	0.0473105	0.0173195	0.0208559	0.0224285	0.0273694	0.0235513	0.00339883	514	0.00792629	0.0268736	0.0395427	0.0247809	0.0159118	0.0145023	0.0347506	0.0656618	0.0383049	0.0257643	0.061031	0.0525966	0.0753026	0.0629768	0.0114774	0.0165668	0.0113741	0.0219501	0.0166303	0.00528829	514	0.00135385
	t5	47.3333				513	0.00330096	0.023169		0.013235	0.0140489	0.0331316	0.0402448	0.0479049	0.0404271	0.00738836	0.0641752	0.048446	0.0295434	0.0473882	0.0173401	0.0208628	0.022437	0.027451	0.0235836	0.00344052	513	0.00792426	0.0269174	0.0395166	0.0247861	0.0159036	0.0145684	0.0349005	0.0658263	0.0384318	0.0258108	0.0611029	0.0527626	0.0754507	0.0631054	0.0114759	0.0165367	0.0113883	0.0219781	0.0166344	0.00529556	513	0.00129688
	t6	71.75				512	0.00331421	0.0231721		0.0132431	0.0140416	0.0332679	0.0403394	0.0480241	0.0405438	0.00738021	0.0642848	0.0486598	0.0296708	0.0475385	0.0173342	0.020924	0.0225191	0.0274418	0.0236283	0.00339752	512	0.00798516	0.0269422	0.0396314	0.0248529	0.0159262	0.0147886	0.035059	0.066062	0.0386365	0.0258232	0.0613739	0.0529538	0.0756297	0.0633191	0.0114624	0.0165699	0.0113883	0.0219416	0.0166333	0.00527693	512	0.0013244
						511	0.00324343	0.02319		0.0132167	0.0141044	0.0332944	0.0403936	0.0480429	0.0405769	0.00737596	0.0642856	0.0486527	0.0296132	0.0475171	0.0173641	0.0210262	0.0225965	0.0274447	0.0236891	0.00334582	511	0.00795442	0.0269485	0.0396071	0.0248367	0.0159316	0.014909	0.0351613	0.0661569	0.0387424	0.0258109	0.0615716	0.0531326	0.0758144	0.0635062	0.011464	0.0165815	0.0114256	0.0219883	0.0166651	0.00528184	511	0.00128699
						510	0.00328237	0.0232355		0.0132589	0.014109	0.0333802	0.0405479	0.0481714	0.0406998	0.00739679	0.0644493	0.0487698	0.029726	0.0476484	0.0173888	0.0215324	0.0226463	0.0274659	0.0238815	0.00315375	510	0.00801456	0.0269795	0.0396162	0.0248701	0.0159061	0.0150123	0.0353708	0.0663588	0.038914	0.025856	0.0617418	0.053337	0.0759774	0.0636854	0.0114447	0.0171713	0.0114022	0.022028	0.0168672	0.00531941	510	0.00136296
						509	0.00328171	0.0231813		0.0132315	0.0140711	0.0333917	0.0405295	0.0482618	0.0407277	0.007437	0.0645802	0.0488658	0.0297655	0.0477372	0.0174347	0.0214854	0.0232524	0.0273652	0.0240344	0.00301688	509	0.0079443	0.0269803	0.0396257	0.0248501	0.0159477	0.0151521	0.0354953	0.0664541	0.0390338	0.0258334	0.0619271	0.0534788	0.0760916	0.0638325	0.0114262	0.0171464	0.0113477	0.0219296	0.0168079	0.00529907	509	0.00135992
						508	0.00327806	0.0232878		0.0132829	0.014149	0.0335296	0.0407674	0.0484712	0.0409227	0.00747203	0.064665	0.0490617	0.029771	0.0478325	0.0174794	0.0215596	0.023452	0.0274565	0.0241561	0.00301083	508	0.00796114	0.0269121	0.0396804	0.0248512	0.0159597	0.0153167	0.035659	0.0666998	0.0392252	0.0258765	0.0621262	0.0536529	0.0761895	0.0639895	0.0113832	0.017153	0.0113978	0.0218877	0.0168128	0.00525324	508	0.00137286
						507	0.00324682	0.0232046		0.0132257	0.0141123	0.0336099	0.040765	0.0484243	0.0409331	0.00740863	0.0646907	0.0490676	0.0298363	0.0478649	0.0174583	0.0215011	0.0234174	0.0274479	0.0241222	0.00303539	507	0.00790264	0.0269959	0.0396494	0.0248493	0.0159819	0.0154251	0.0357881	0.0667812	0.0393315	0.0258608	0.0622487	0.0538613	0.0761996	0.0641032	0.011284	0.0171102	0.0113368	0.0219145	0.0167871	0.00529627	507	0.00133331
						506	0.00329097	0.0232234		0.0132572	0.0140943	0.0336546	0.0408121	0.0485386	0.0410018	0.00744381	0.0647629	0.0491513	0.0298777	0.0479307	0.0174746	0.0214301	0.0234814	0.0273862	0.0240992	0.0030257	506	0.00799318	0.0270545	0.039707	0.0249182	0.0159645	0.0156925	0.0359777	0.0670797	0.0395833	0.0258826	0.062489	0.0541643	0.0763421	0.0643318	0.0112031	0.0171056	0.0113801	0.021951	0.0168122	0.00529155	506	0.00126863
						505	0.00284495	0.0229154		0.0128802	0.014192	0.0333636	0.0406262	0.0483198	0.0407699	0.00747913	0.0644515	0.048833	0.0295273	0.0476039	0.0174945	0.0210039	0.023193	0.0272735	0.0238234	0.00318199	505	0.0079333	0.0269953	0.0397036	0.0248774	0.0159907	0.0157955	0.0361197	0.0672093	0.0397082	0.0258941	0.0627358	0.0543638	0.076344	0.0644812	0.0110936	0.0171344	0.0114126	0.0225184	0.0170218	0.00555378	505	0.00133962
						504	0.00262903	0.0226675		0.0126482	0.0141693	0.0332485	0.0404707	0.0481797	0.040633	0.00746692	0.0643573	0.0487729	0.029358	0.0474961	0.0175345	0.0207905	0.0230372	0.0274365	0.0237547	0.0033806	504	0.00791944	0.0274252	0.0396801	0.0250082	0.0160177	0.0159095	0.0362578	0.0673794	0.0398489	0.0259222	0.0628485	0.0545126	0.0763701	0.064577	0.0110308	0.0170612	0.0114131	0.0225521	0.0170088	0.00556972	504	0.00139145
						503	0.002654	0.022738		0.012696	0.0142016	0.0334008	0.0404551	0.0483729	0.0407429	0.00749018	0.0643739	0.0488648	0.0294072	0.0475486	0.0175205	0.0208164	0.0231729	0.0274797	0.023823	0.00337887	503	0.00792105	0.0276267	0.0397665	0.0251048	0.0160718	0.01616	0.0364306	0.0676036	0.0400647	0.0259136	0.0631435	0.0547652	0.0763618	0.0647568	0.0108883	0.0171262	0.0113661	0.0225013	0.0169978	0.00556873	503	0.000729406
						502	0.00268005	0.0227464		0.0127132	0.0141891	0.0334526	0.0407398	0.0484872	0.0408932	0.00751845	0.0645021	0.0489681	0.0295655	0.0476786	0.0175039	0.0209087	0.0232595	0.0275603	0.0239095	0.00337311	502	0.00771093	0.027438	0.0395602	0.024903	0.0160752	0.016047	0.0364616	0.0675949	0.0400345	0.025959	0.063191	0.0548143	0.0761659	0.0647237	0.010758	0.0169352	0.0112686	0.0223623	0.0168554	0.0055473	502	0.000784717
						501	0.00285884	0.0226966		0.0127777	0.0140274	0.0335723	0.0407783	0.0484917	0.0409474	0.00746115	0.0645576	0.0490631	0.0296477	0.0477561	0.0174916	0.0208433	0.0232978	0.0274992	0.0238801	0.00336592	501	0.00737234	0.0270697	0.0391351	0.0245257	0.0160335	0.0158394	0.0362437	0.0673815	0.0398215	0.0259566	0.0630688	0.0547209	0.0757757	0.0645218	0.0106023	0.0164882	0.0108111	0.0220056	0.016435	0.00559742	501	0.000792964
						500	0.00328427	0.0227323		0.0130083	0.0137518	0.0336417	0.040853	0.0486416	0.0410454	0.00750177	0.0645276	0.0491497	0.0295977	0.0477584	0.0175065	0.0207941	0.0233816	0.0274184	0.0238647	0.00333844	500	0.00738158	0.0271912	0.0392689	0.0246139	0.0160991	0.0161424	0.0364303	0.0676273	0.0400667	0.0259343	0.0634743	0.0551859	0.0758729	0.0648444	0.0104113	0.0165718	0.010852	0.021989	0.0164709	0.00556918	500	0.000980579
						499	0.00332183	0.0228444		0.0130831	0.0138045	0.0337696	0.0411062	0.0488285	0.0412348	0.00753026	0.0647473	0.0492699	0.0297511	0.0479228	0.0175369	0.0209014	0.0235379	0.0275559	0.0239984	0.00335106	499	0.00731729	0.0270501	0.0390992	0.0244889	0.016045	0.0162012	0.0365495	0.0677594	0.04017	0.0259691	0.0637938	0.0553446	0.075791	0.0649765	0.0102744	0.016494	0.0108106	0.0219263	0.0164103	0.00555833	499	0.00127775
						498	0.00318725	0.0226753		0.0129313	0.0137801	0.0337633	0.0410379	0.0487825	0.0411946	0.00751084	0.0647385	0.0493257	0.0297732	0.0479458	0.0175235	0.020275	0.0230236	0.0273655	0.0235547	0.00357498	498	0.00735188	0.0271324	0.039212	0.0245654	0.0160844	0.0163707	0.0367372	0.068084	0.0403973	0.0260502	0.0641727	0.0557667	0.0758026	0.0652473	0.0100611	0.0164607	0.0107894	0.0219824	0.0164108	0.00559669	498	0.00129184
						497	0.00325868	0.022822		0.0130403	0.0138333	0.0339029	0.0412304	0.0489881	0.0413738	0.00754363	0.06483	0.0494998	0.0298736	0.0480678	0.0175222	0.0201177	0.0229837	0.0270357	0.023379	0.00347591	497	0.0072996	0.026727	0.0391832	0.0244032	0.0160683	0.0166121	0.0369594	0.0682806	0.0406174	0.0260277	0.0647063	0.0562269	0.0759739	0.0656357	0.00990626	0.0165628	0.0108373	0.0219468	0.016449	0.00555563	497	0.00133596
						496	0.00325996	0.0228122		0.0130361	0.0138256	0.0339574	0.0413471	0.0490336	0.041446	0.00753857	0.0649611	0.0495698	0.0299411	0.0481574	0.0175527	0.0200148	0.0230108	0.0268275	0.0232843	0.0034146	496	0.00730552	0.0264764	0.0391509	0.0243109	0.0160328	0.0163788	0.0370982	0.0684675	0.0406482	0.0262252	0.0652403	0.0566811	0.0761077	0.0660097	0.0097361	0.016566	0.0108137	0.0219296	0.0164365	0.00555909	496	0.00131342
						495	0.00329517	0.0228119		0.0130535	0.0138004	0.0341761	0.0414273	0.0492598	0.0416211	0.00754371	0.0651161	0.0497589	0.0300757	0.0483169	0.0175647	0.0200603	0.0231075	0.0268197	0.0233292	0.00338518	495	0.00752516	0.0265108	0.0391773	0.0244044	0.0159309	0.0162106	0.0372777	0.0686982	0.0407288	0.0264134	0.0657717	0.0570696	0.0761368	0.0663261	0.0095457	0.016037	0.0102689	0.0214792	0.0159284	0.00560595	495	0.00126321
						494	0.00330994	0.0229471		0.0131285	0.0138856	0.0342538	0.0416493	0.0494042	0.0417691	0.00757589	0.065182	0.0498487	0.0301338	0.0483882	0.0175697	0.0201241	0.0232107	0.0268208	0.0233852	0.00335175	494	0.00793249	0.0265724	0.0392482	0.0245844	0.0157522	0.0165672	0.037554	0.069	0.0410404	0.0263897	0.0665239	0.0577416	0.0764627	0.0669094	0.00936654	0.015898	0.01012	0.0213046	0.0157742	0.00559333	494	0.00137506
						493	0.00328359	0.0228659		0.0130747	0.0138468	0.0343042	0.0417111	0.0494914	0.0418355	0.00759436	0.0653913	0.0499083	0.0302833	0.0485276	0.0175947	0.0201066	0.0232583	0.0268809	0.0234153	0.00338986	493	0.0079309	0.0265205	0.0392226	0.024558	0.0157379	0.0167283	0.0377331	0.0691679	0.0412098	0.0263921	0.0673203	0.0582349	0.0767458	0.0674337	0.00925595	0.0158551	0.0101086	0.0212459	0.0157366	0.00556957	493	0.00135964
						492	0.0032277	0.022899		0.0130634	0.0139097	0.0343953	0.0417719	0.0495648	0.0419106	0.00758569	0.0654638	0.0500458	0.0303292	0.048613	0.0176111	0.0200321	0.0232864	0.0267574	0.0233586	0.00336321	492	0.007968	0.0265448	0.0392251	0.0245793	0.015721	0.0169275	0.0379896	0.0694904	0.0414692	0.0264536	0.0681055	0.0588823	0.0770647	0.0680175	0.00909148	0.0158131	0.0101018	0.0212807	0.0157319	0.00558991	492	0.00132484
						491	0.00323146	0.0229051		0.0130683	0.0139114	0.034582	0.0419345	0.0497766	0.0420977	0.00759859	0.0656323	0.0502288	0.0304348	0.0487653	0.0176443	0.0200723	0.0234408	0.0268281	0.0234471	0.0033779	491	0.00794612	0.0265816	0.0391986	0.0245754	0.0157225	0.0171641	0.0381382	0.069683	0.0416618	0.0264361	0.0690644	0.0596849	0.0775219	0.068757	0.00892248	0.0158199	0.0101321	0.0212628	0.0157382	0.0055658	491	0.00135372
						490	0.00324384	0.0228203		0.0130321	0.0138427	0.034612	0.0420054	0.0498487	0.0421553	0.00761947	0.0658071	0.0502811	0.0305783	0.0488888	0.0176557	0.0200087	0.0234388	0.0267619	0.0234031	0.00337677	490	0.00791783	0.0264567	0.0391556	0.02451	0.0157096	0.0172654	0.038348	0.0699365	0.04185	0.0265096	0.0700119	0.0603687	0.0779301	0.0694369	0.00879477	0.0158113	0.0106942	0.0212406	0.0159153	0.00527396	490	0.00131025
						489	0.00329418	0.0228966		0.0130954	0.013861	0.034755	0.0421113	0.0500366	0.042301	0.0076426	0.0660748	0.050551	0.0307014	0.0491091	0.0177307	0.019997	0.0235545	0.0267325	0.023428	0.00336954	489	0.00792244	0.0265555	0.0392463	0.0245748	0.0157556	0.0175496	0.0386289	0.0702245	0.0421343	0.0265119	0.0710707	0.061151	0.0784615	0.0702277	0.00868597	0.0158078	0.0106555	0.0211774	0.0158802	0.00526129	489	0.00138519
						488	0.00323466	0.0229151		0.0130749	0.0139162	0.0347441	0.0422129	0.0501412	0.0423661	0.00769969	0.0661548	0.0505848	0.0307968	0.0491788	0.0177209	0.019956	0.0236134	0.0267372	0.0234355	0.00339407	488	0.00793003	0.0266233	0.0392664	0.0246066	0.0157652	0.0177982	0.0388747	0.0705014	0.0423915	0.026527	0.0722101	0.0620004	0.0790764	0.0710957	0.00859237	0.015882	0.0106691	0.0211867	0.0159126	0.00525885	488	0.0013129
						487	0.00325282	0.0228394		0.0130461	0.0138498	0.0349305	0.0423215	0.0503147	0.0425222	0.00769409	0.0664585	0.0507543	0.0309689	0.0493939	0.0177839	0.0205287	0.0236607	0.0267433	0.0236442	0.00310733	487	0.00797525	0.0265741	0.0392545	0.0246013	0.0157327	0.0179905	0.0391034	0.0707613	0.0426184	0.0265604	0.0734238	0.0628922	0.0797487	0.0720216	0.00851529	0.0159872	0.0107446	0.0212452	0.0159923	0.00525029	487	0.00131518
						486	0.00333649	0.023567		0.0134518	0.0143052	0.0350278	0.042491	0.0505032	0.042674	0.00773929	0.0666755	0.0510055	0.0311993	0.0496268	0.0177782	0.0205464	0.023814	0.026759	0.0237065	0.00310769	486	0.00794395	0.0266285	0.0393037	0.0246254	0.0157755	0.0188041	0.0393273	0.071066	0.0430658	0.0263308	0.0746229	0.0637883	0.0803822	0.0729311	0.00842531	0.0163389	0.0106647	0.021199	0.0160676	0.00527237	486	0.00132134
						485	0.00331043	0.0236749		0.0134927	0.0143999	0.0352406	0.0427021	0.0507247	0.0428891	0.00774375	0.0669767	0.0511508	0.0313534	0.0498269	0.0178485	0.0206434	0.0245354	0.026884	0.0240209	0.00315197	485	0.00791904	0.0266511	0.0393383	0.0246361	0.0158062	0.0191065	0.0395308	0.0713717	0.0433363	0.0263396	0.0759288	0.0647713	0.0812261	0.0739754	0.00839954	0.016409	0.0107277	0.0211709	0.0161025	0.00522835	485	0.00134878
						484	0.00331893	0.0235664		0.0134427	0.0143171	0.0353132	0.0426952	0.0508087	0.042939	0.00775062	0.0671426	0.0512422	0.0314919	0.0499589	0.01786	0.020492	0.0244824	0.0267863	0.0239202	0.0031846	484	0.00789909	0.0266029	0.039207	0.0245697	0.0157527	0.0192896	0.0397477	0.0715496	0.043529	0.0263344	0.0771401	0.065615	0.0819492	0.0749015	0.00839404	0.0163866	0.0106627	0.0215365	0.0161952	0.00543942	484	0.00131799
						483	0.00329786	0.0236096		0.0134537	0.0143625	0.0353617	0.0428333	0.0509962	0.0430637	0.00781979	0.0674544	0.0514418	0.0315861	0.0501607	0.0179684	0.0205805	0.0246696	0.0273619	0.024204	0.00341456	483	0.00792653	0.027081	0.0393265	0.024778	0.0158262	0.0194744	0.0401076	0.0718752	0.043819	0.0263968	0.0784888	0.0666022	0.0827248	0.0759386	0.00835837	0.016383	0.0106944	0.0213794	0.0161523	0.00534628	483	0.00127484
						482	0.00334867	0.0236032		0.0134759	0.0143221	0.0354603	0.0430006	0.0512112	0.043224	0.00787785	0.0677506	0.0516141	0.0318354	0.0504	0.0179884	0.0205345	0.0247062	0.0273993	0.0242133	0.00345885	482	0.00787823	0.027266	0.0392727	0.0248057	0.0158412	0.0197206	0.0401915	0.0721563	0.0440228	0.026427	0.0798536	0.0675131	0.0836323	0.0769997	0.00843004	0.0163362	0.0107003	0.0210282	0.0160216	0.00517111	482	0.00125666
						481	0.00333563	0.0236534		0.0134945	0.0143668	0.0356278	0.0431449	0.0513619	0.0433782	0.00786963	0.0680452	0.0518428	0.0326509	0.0508463	0.0177182	0.0205368	0.0247738	0.0273571	0.0242226	0.00344342	481	0.00793781	0.0272598	0.0392536	0.0248171	0.0158001	0.0199393	0.0405211	0.0724283	0.0442962	0.0264474	0.0811047	0.0684364	0.0844963	0.0780125	0.00846474	0.0163656	0.0106881	0.0211705	0.0160747	0.00524728	481	0.00137392
						480	0.0033259	0.0238244		0.0135752	0.0144947	0.0361995	0.0433844	0.0516445	0.0437428	0.00772873	0.0683531	0.0520957	0.0328194	0.0510894	0.0177882	0.0206857	0.0249544	0.0275116	0.0243839	0.00344855	480	0.00796368	0.0273747	0.0393198	0.024886	0.0158255	0.0202163	0.040841	0.0727799	0.0446124	0.026484	0.0825179	0.0693944	0.0854222	0.0791115	0.00853966	0.0164524	0.0107008	0.0211906	0.0161146	0.00525305	480	0.00142181
						479	0.00331153	0.0233151		0.0133133	0.0141447	0.036055	0.0433939	0.0517928	0.0437473	0.00787484	0.0686862	0.0521946	0.0330074	0.051296	0.0178564	0.0205717	0.0250426	0.0274674	0.0243605	0.00349809	479	0.00757001	0.0273507	0.0393527	0.0247578	0.0160492	0.0204406	0.0410597	0.0730677	0.044856	0.0265181	0.0838316	0.0703624	0.086344	0.0801793	0.00859403	0.0164283	0.0107071	0.0212023	0.0161126	0.00525476	479	0.00136249
						478	0.00334299	0.0230628		0.0132029	0.013944	0.0359545	0.0435105	0.0518737	0.0437796	0.00796298	0.068921	0.0524176	0.0327562	0.051365	0.0181053	0.020155	0.0246185	0.0269412	0.0239049	0.00344894	478	0.00794369	0.0270247	0.039362	0.0247768	0.0158293	0.0207552	0.0413859	0.0734116	0.0451842	0.0265329	0.0850891	0.0713364	0.0873566	0.0812607	0.00866915	0.016566	0.0108313	0.0212758	0.0162243	0.00523061	478	0.00129444
						477	0.00335272	0.0232129		0.0132828	0.0140433	0.036083	0.0437317	0.0521725	0.0439957	0.00804798	0.0692391	0.0527022	0.0327672	0.0515695	0.0182623	0.0200101	0.0245377	0.0268068	0.0237848	0.00346034	477	0.00800947	0.0267826	0.0393826	0.0247249	0.0157875	0.0205247	0.0416302	0.0736626	0.0452725	0.0267555	0.0863009	0.0721431	0.0881084	0.0821841	0.00874258	0.0160586	0.0103827	0.0212317	0.015891	0.00542644	477	0.00128507
						476	0.00326502	0.0231831		0.0132241	0.0140842	0.0362062	0.0438176	0.0523029	0.0441089	0.00805231	0.0695991	0.0527519	0.0329097	0.0517536	0.0183651	0.0199426	0.0245872	0.0267654	0.0237651	0.00348491	476	0.00792953	0.0267898	0.0393513	0.0246902	0.0158157	0.0204686	0.0417679	0.0737942	0.0453436	0.026842	0.0872405	0.072893	0.0888705	0.0830013	0.00879189	0.0157954	0.0100865	0.0207651	0.015549	0.00534356	476	0.00127354
						475	0.00330409	0.0230918		0.0131979	0.013992	0.0363631	0.0438496	0.052542	0.0442516	0.0080969	0.0698346	0.0529322	0.0330788	0.0519485	0.0183977	0.0199351	0.0246239	0.0266765	0.0237452	0.00345554	475	0.00800855	0.026779	0.0393186	0.0247021	0.015758	0.020603	0.0419829	0.0741769	0.0455876	0.0269683	0.0883238	0.0736481	0.0898177	0.0839299	0.00893552	0.0158596	0.0105063	0.0205685	0.0156448	0.00503451	475	0.00130036
						474	0.0033024	0.0232715		0.0132869	0.0141203	0.036479	0.0440852	0.0528088	0.0444576	0.00817127	0.070205	0.0532077	0.0333026	0.0522384	0.0184702	0.0199537	0.0248502	0.0267895	0.0238645	0.00352289	474	0.00795326	0.0267763	0.039306	0.0246785	0.0157813	0.0207588	0.042173	0.0743014	0.0457444	0.0269494	0.0891443	0.0742952	0.0904949	0.0846448	0.00898843	0.0157383	0.0105795	0.0205277	0.0156152	0.00497527	474	0.0012596
						473	0.00333315	0.0231848		0.013259	0.0140373	0.0365534	0.0441457	0.0528031	0.0445007	0.00813066	0.0704985	0.0532993	0.0334453	0.0524144	0.0185425	0.0198958	0.0247943	0.0267028	0.0237976	0.00351122	473	0.00794488	0.0268804	0.0393934	0.0247395	0.0158332	0.0210063	0.0424151	0.0745752	0.0459988	0.0269637	0.0900447	0.0749077	0.0913063	0.0854195	0.00912537	0.0157626	0.0107389	0.0205064	0.0156693	0.00488443	473	0.00121516
						472	0.00329298	0.0231859		0.0132394	0.0140664	0.036592	0.0442649	0.0530817	0.0446462	0.00825148	0.0707102	0.0534785	0.0335447	0.0525778	0.0185991	0.0204679	0.0248858	0.026621	0.0239915	0.00317254	472	0.00803637	0.0267964	0.0393047	0.0247125	0.015738	0.021151	0.0425585	0.0748888	0.0461994	0.0270532	0.0906574	0.07539	0.0919047	0.0859841	0.00919586	0.0157656	0.0106996	0.0205275	0.0156642	0.00491475	472	0.00134907
						471	0.0033188	0.0238576		0.0135882	0.0145231	0.0368029	0.0444668	0.053344	0.0448712	0.00827795	0.0710065	0.0536717	0.0337377	0.0528053	0.0186495	0.0205236	0.0250263	0.0267063	0.0240854	0.00319693	471	0.00800718	0.0268631	0.0393623	0.0247442	0.0157846	0.0213575	0.0427834	0.0750742	0.046405	0.0270408	0.0913828	0.0758792	0.092582	0.0866147	0.0093165	0.016377	0.0106849	0.0205654	0.0158758	0.0049593	471	0.00129026
						470	0.00336404	0.0238347		0.0135994	0.014475	0.0369105	0.0445967	0.053455	0.0449874	0.00827913	0.0713663	0.0539042	0.0339865	0.0530857	0.0187033	0.0204871	0.0251215	0.0267229	0.0241105	0.00323848	470	0.00793942	0.0268741	0.0392865	0.0247	0.0157862	0.0214885	0.0428834	0.07529	0.046554	0.0270879	0.0917869	0.0761945	0.0930912	0.0870242	0.00940147	0.0163176	0.0106557	0.020469	0.0158141	0.00492599	470	0.00126492
						469	0.00331437	0.0239214		0.0136179	0.0145714	0.0370755	0.0447595	0.0537471	0.045194	0.00834429	0.0716634	0.0541625	0.0340927	0.0533062	0.0188	0.0206122	0.0251908	0.0266867	0.0241633	0.00316492	469	0.00805892	0.0268919	0.0392712	0.0247407	0.015717	0.0219758	0.0430998	0.0755456	0.0468737	0.0269836	0.0920872	0.0765361	0.0936413	0.0874215	0.00945907	0.0163412	0.0106981	0.0205026	0.0158473	0.00492091	469	0.00127113
						468	0.00334343	0.0238976		0.0136205	0.014534	0.0371523	0.0448887	0.0539557	0.0453322	0.00841045	0.0719615	0.0542365	0.034272	0.05349	0.0188558	0.020498	0.0254792	0.026743	0.0242401	0.00330178	468	0.0079902	0.026846	0.0393136	0.0247166	0.0157699	0.0223247	0.043264	0.0757555	0.0471147	0.0269228	0.0923198	0.076707	0.0940211	0.0876826	0.00954316	0.0162957	0.0105839	0.020665	0.0158482	0.00505546	468	0.0012095
						467	0.00334763	0.0237963		0.013572	0.0144594	0.0372416	0.0449369	0.0540635	0.045414	0.00842111	0.0721855	0.0543773	0.0344378	0.0536669	0.0188839	0.0204637	0.0258336	0.0265883	0.0242952	0.00333957	467	0.0079825	0.0268745	0.0392904	0.0247158	0.0157652	0.0224294	0.0433414	0.0759471	0.0472393	0.0269709	0.0924373	0.0768916	0.094375	0.0879013	0.00958375	0.016219	0.0105789	0.0210104	0.0159361	0.0052215	467	0.00122162
						466	0.00333133	0.0239644		0.0136479	0.0145898	0.037389	0.0451196	0.0544016	0.0456367	0.00851808	0.072476	0.0546555	0.034573	0.0539015	0.0189628	0.020565	0.026046	0.026636	0.0244157	0.00334785	466	0.00799017	0.0268583	0.0391735	0.024674	0.015706	0.0225281	0.0434855	0.0761907	0.0474014	0.0270447	0.0924	0.0769346	0.0947657	0.0880334	0.00968438	0.0162488	0.0106507	0.0210664	0.0159886	0.00521273	466	0.00122902
						465	0.00333109	0.0238883		0.0136097	0.0145361	0.0375757	0.0452575	0.0545285	0.0457872	0.00848879	0.0727595	0.0547594	0.0347136	0.0540775	0.0190321	0.0204761	0.0260914	0.0266503	0.0244059	0.00341477	465	0.00804433	0.0269462	0.0392768	0.0247558	0.015731	0.0227194	0.043769	0.0763846	0.0476243	0.0270395	0.0923617	0.0769852	0.0950177	0.0881215	0.00973536	0.0162522	0.0106234	0.0210652	0.0159803	0.00522617	465	0.00123875
						464	0.00335373	0.0239111		0.0136324	0.0145363	0.0376542	0.0452932	0.0546823	0.0458765	0.00852901	0.0730025	0.0550148	0.0348438	0.054287	0.0190898	0.0204454	0.0256649	0.0265814	0.0242306	0.00330994	464	0.0079926	0.0268897	0.0392091	0.0246972	0.0157233	0.0228047	0.0437532	0.0765464	0.0477014	0.0270875	0.0920532	0.0768972	0.0951277	0.088026	0.00975968	0.0161586	0.0105695	0.0209656	0.0158979	0.00520296	464	0.00116672
						463	0.00335658	0.0240235		0.01369	0.0146137	0.037819	0.0455555	0.0550944	0.0461563	0.0086534	0.0732839	0.0552861	0.0350371	0.0545357	0.0191344	0.0205405	0.0257471	0.026668	0.0243185	0.0033041	463	0.00805765	0.0269479	0.0392123	0.0247393	0.0156943	0.0225523	0.0439631	0.076773	0.0477628	0.0273093	0.091743	0.0767948	0.0953051	0.0879476	0.00982151	0.0162311	0.0105892	0.0204362	0.0157522	0.00494091	463	0.00114097
						462	0.00336453	0.0239275		0.013646	0.0145402	0.03798	0.0456903	0.0552857	0.0463187	0.00866995	0.0735968	0.0553592	0.0351922	0.0547161	0.0192104	0.0204819	0.0257144	0.0265966	0.0242643	0.00330524	462	0.00800961	0.026951	0.0392302	0.0247303	0.0157283	0.0224388	0.0441252	0.0769745	0.0478462	0.0274576	0.0913165	0.0765689	0.0953289	0.0877381	0.00987864	0.0161757	0.0105641	0.0203501	0.0156967	0.00491056	462	0.0011459
						461	0.00339675	0.0240099		0.0137033	0.0145757	0.0380982	0.0457929	0.0555057	0.0464656	0.00872318	0.0738832	0.055648	0.0353228	0.0549513	0.0192896	0.0204667	0.0258284	0.0265707	0.0242886	0.00333064	461	0.00790649	0.0269399	0.0391813	0.0246759	0.0157598	0.022555	0.0441746	0.0770888	0.0479395	0.0274611	0.0907522	0.0763161	0.0953881	0.0874855	0.00994678	0.0160541	0.0105272	0.0202689	0.0156167	0.0048856	461	0.00111305
						460	0.0034176	0.023499		0.0134583	0.0141997	0.0382687	0.0460575	0.0558041	0.0467101	0.00878592	0.0741482	0.0558386	0.0354823	0.0551564	0.0193419	0.01995	0.0259641	0.026612	0.0241754	0.0036736	460	0.00804051	0.0269966	0.0392054	0.0247475	0.0157037	0.0227276	0.0444404	0.0774097	0.0481926	0.0275335	0.090167	0.0760919	0.0954318	0.0872302	0.00999884	0.0156036	0.0106404	0.0203916	0.0155452	0.00487586	460	0.00114956
						459	0.00334082	0.0234489		0.0133949	0.0142186	0.0383903	0.0460931	0.0559268	0.0468034	0.00878982	0.0744174	0.0560316	0.0357052	0.0553848	0.0193642	0.0198865	0.0259805	0.0265477	0.0241382	0.00369299	459	0.00801683	0.0270169	0.0392191	0.0247509	0.0157241	0.0228068	0.0445597	0.077594	0.0483202	0.0275865	0.0895758	0.0756645	0.0952844	0.0868416	0.0100917	0.015518	0.010536	0.0203604	0.0154715	0.00491236	459	0.00111549
						458	0.00339477	0.0235692		0.013482	0.0142655	0.0385935	0.0463643	0.0562526	0.0470701	0.0088507	0.0747583	0.056412	0.0358485	0.0556729	0.0194654	0.0199296	0.0261239	0.026553	0.0242022	0.00370642	458	0.00792743	0.0270074	0.0391222	0.0246857	0.0157264	0.0228636	0.0445866	0.0777049	0.0483851	0.0276172	0.0887197	0.075311	0.0952757	0.0864355	0.0101765	0.0154464	0.00989008	0.0202037	0.0151801	0.00516197	458	0.00112415
						457	0.00336245	0.0235412		0.0134518	0.0142685	0.0388402	0.0465944	0.0565823	0.047339	0.00889447	0.0750204	0.0565267	0.0360095	0.0558522	0.0195142	0.0199551	0.0262372	0.0265874	0.0242599	0.00373219	457	0.00805805	0.0270301	0.0391502	0.0247461	0.0156714	0.0230975	0.0447928	0.0780924	0.0486609	0.0277007	0.0879962	0.0748931	0.0951427	0.0860107	0.0102698	0.0155526	0.00994779	0.0203692	0.0152899	0.00521568	457	0.00119314
						456	0.00336065	0.0235617		0.0134612	0.0142843	0.0390085	0.0467711	0.0568361	0.0475386	0.00893854	0.0753429	0.0567682	0.0362467	0.0561193	0.0195562	0.0199307	0.0262761	0.026566	0.0242576	0.00375001	456	0.00749	0.02713	0.0391763	0.0245988	0.0159941	0.0232018	0.0450105	0.0782328	0.048815	0.0277121	0.0871422	0.0745365	0.0950614	0.08558	0.0103513	0.0155318	0.010001	0.0203693	0.0153007	0.00518797	456	0.00118419
						455	0.00331145	0.0235796		0.0134455	0.0143318	0.0391284	0.0469052	0.0571374	0.0477237	0.00903236	0.0755917	0.0569969	0.0363557	0.0563147	0.0196269	0.0199886	0.0263485	0.0264424	0.0242598	0.00369933	455	0.00737002	0.0270658	0.0391076	0.0245145	0.0160219	0.0232485	0.0450514	0.0784767	0.0489255	0.0278171	0.0861855	0.0740127	0.0947864	0.0849949	0.0104379	0.0154917	0.00995325	0.0202676	0.0152375	0.00516188	455	0.000959513
						454	0.00287716	0.0236646		0.0132709	0.0146989	0.0394231	0.0472262	0.0575321	0.0480605	0.00908331	0.0760328	0.0573454	0.0366047	0.0566609	0.019723	0.0199944	0.0265324	0.0265716	0.0243661	0.0037861	454	0.00804507	0.0276956	0.0396884	0.025143	0.0159753	0.0239741	0.0458217	0.079357	0.0497176	0.0278962	0.0859355	0.0741511	0.0952974	0.085128	0.0105963	0.0161198	0.0105429	0.0209765	0.0158797	0.00522094	454	0.00112182
						453	0.00342592	0.0242554		0.0138407	0.0147287	0.0402519	0.0480365	0.0583761	0.0488882	0.00909205	0.0769657	0.0582416	0.0373746	0.0575273	0.0198052	0.0205263	0.0271666	0.0271737	0.0249555	0.00383579	453	0.00802817	0.0277484	0.0397245	0.025167	0.0160051	0.0241302	0.0459948	0.0795727	0.0498992	0.0279267	0.0850385	0.073636	0.0951079	0.0845941	0.0107428	0.0160543	0.0104753	0.0208884	0.015806	0.00521095	453	0.00112901
						452	0.00340844	0.024322		0.0138652	0.0147881	0.0405017	0.0482723	0.058773	0.0491823	0.00916957	0.0772351	0.0585367	0.0376457	0.0578059	0.0198048	0.0205887	0.0272558	0.0271112	0.0249852	0.00380817	452	0.00799357	0.0277824	0.0397964	0.0251908	0.016059	0.0243791	0.0462502	0.0798289	0.0501527	0.0279301	0.0841189	0.073211	0.0949781	0.0841027	0.0108836	0.016096	0.0105421	0.0209221	0.0158534	0.00519424	452	0.00111881
						451	0.00342185	0.024307		0.0138644	0.014768	0.0407535	0.0485561	0.0591211	0.0494769	0.00921831	0.0776931	0.0587833	0.0378486	0.0581083	0.0199308	0.0205853	0.0274083	0.0271698	0.0250545	0.00387226	451	0.00801707	0.027744	0.0397393	0.0251668	0.0160174	0.024495	0.046373	0.0801573	0.0503417	0.0280426	0.0831876	0.072701	0.0946995	0.0835294	0.0110033	0.016075	0.0105203	0.0209161	0.0158371	0.00520195	451	0.00113838
						450	0.00301542	0.0239775		0.0134965	0.0148224	0.0405938	0.0484035	0.0590013	0.0493329	0.00923884	0.0776563	0.0587073	0.0377685	0.058044	0.0199521	0.0202477	0.0269818	0.0267856	0.0246717	0.00383259	450	0.00758977	0.0274162	0.0393423	0.0247828	0.0160392	0.0243045	0.0462158	0.0799808	0.050167	0.0280476	0.0819482	0.0718887	0.0942044	0.0826804	0.0111758	0.0157077	0.0101172	0.0204771	0.015434	0.00518537	450	0.000741697
						449	0.00338744	0.024392		0.0138897	0.0148525	0.0412652	0.0491082	0.0598614	0.0500783	0.00933601	0.0784366	0.0594624	0.0382836	0.0587275	0.0200866	0.0207005	0.0275673	0.0271523	0.02514	0.00385032	449	0.00794651	0.0278236	0.0397418	0.0251706	0.0160628	0.0248995	0.0468084	0.0806966	0.0508015	0.0281121	0.0814065	0.0718251	0.0944748	0.0825688	0.0113695	0.0160809	0.0105428	0.0208346	0.0158194	0.00515091	449	0.00111486
						448	0.00337317	0.0242982		0.0138357	0.0147962	0.041542	0.0494035	0.0602091	0.0503849	0.00937214	0.0788634	0.0597651	0.0385433	0.0590572	0.0201694	0.020606	0.0275363	0.0271128	0.025085	0.00388472	448	0.0080538	0.027941	0.0397846	0.0252598	0.0160344	0.025031	0.0470189	0.081074	0.0510413	0.0282372	0.0806194	0.0714389	0.0943326	0.0821303	0.0115214	0.0161637	0.0105435	0.0209584	0.0158885	0.00521291	448	0.00110643
						447	0.00338504	0.0244921		0.0139386	0.014925	0.041981	0.0497564	0.0606586	0.0507987	0.00938228	0.0793898	0.0602961	0.0389612	0.0595491	0.0202247	0.0207595	0.0276933	0.0272179	0.0252236	0.00387327	447	0.00808104	0.0280127	0.0398634	0.025319	0.0160615	0.0253914	0.0473292	0.0814029	0.0513745	0.028224	0.079865	0.0710692	0.0942986	0.0817442	0.0117282	0.016176	0.0105909	0.0209451	0.015904	0.00518245	447	0.00109672
						446	0.00299159	0.0241814		0.0135865	0.0149835	0.0418674	0.0498077	0.0607925	0.0508225	0.00950327	0.0794115	0.0602715	0.0388556	0.0595128	0.0202886	0.0203488	0.0274855	0.0268313	0.0248885	0.0039451	446	0.00760945	0.027644	0.0394482	0.0249006	0.0160957	0.0251314	0.0471282	0.0813323	0.0511973	0.0283205	0.0786628	0.0702638	0.0938407	0.0809224	0.0119497	0.0157221	0.0102111	0.0204804	0.0154712	0.00513926	446	0.00078368
						445	0.00331648	0.0245062		0.0139114	0.0149834	0.0425849	0.0504569	0.0615281	0.0515233	0.00951651	0.0802816	0.0609687	0.0395288	0.0602597	0.0203857	0.0206719	0.0279561	0.0272215	0.0252831	0.00401032	445	0.00805325	0.0280457	0.039821	0.0253067	0.01606	0.0258469	0.0478251	0.0821809	0.051951	0.0283927	0.0783786	0.0703159	0.0941594	0.0809513	0.0121282	0.0162544	0.0106412	0.0209217	0.0159391	0.0051475	445	0.00112062
						444	0.00334252	0.0245918		0.0139671	0.0150255	0.0429597	0.0508083	0.0620515	0.0519399	0.00959606	0.0807144	0.0614613	0.0398769	0.0606842	0.0204299	0.0208237	0.0279669	0.0271601	0.0253169	0.00391207	444	0.00805488	0.0281127	0.0398295	0.0253324	0.0160687	0.0260641	0.0481543	0.0826095	0.052276	0.0284971	0.0777656	0.0700508	0.0941706	0.0806623	0.0123181	0.0162302	0.0110531	0.0209743	0.0160859	0.0049622	444	0.00114538
						443	0.003315	0.0242157		0.0137654	0.014779	0.0429252	0.0508905	0.0621493	0.0519883	0.00965898	0.0808763	0.0614535	0.0398573	0.060729	0.0205191	0.0203533	0.0277429	0.0267733	0.0249565	0.00401582	443	0.00758811	0.0276607	0.0394318	0.0248936	0.0161012	0.0259409	0.0480373	0.0825493	0.0521758	0.0285302	0.0766355	0.0694049	0.0938081	0.0799495	0.0125346	0.0157771	0.0102331	0.0205308	0.0155137	0.00515387	443	0.00117331
						442	0.00276687	0.0239923		0.0133796	0.0150086	0.0431397	0.0510539	0.0624411	0.0522116	0.00970266	0.0812783	0.0616917	0.0399958	0.0609886	0.0206502	0.0201841	0.0275464	0.0265982	0.0247762	0.0040051	442	0.00810636	0.0282266	0.0399671	0.0254334	0.016113	0.02679	0.0488245	0.0835152	0.0530432	0.0285969	0.0765608	0.069525	0.0943005	0.0801288	0.0127673	0.0162896	0.010694	0.0210569	0.0160135	0.00518699	442	0.000968204
						441	0.00330472	0.0247962		0.0140504	0.0151967	0.0441306	0.0521444	0.0635849	0.0532866	0.0097773	0.082484	0.0629275	0.0409812	0.0621309	0.0207629	0.0209045	0.0283085	0.0272019	0.0254716	0.0039938	441	0.00811224	0.0282395	0.0399233	0.025425	0.0160912	0.0270128	0.0491631	0.0838479	0.0533413	0.028647	0.0759745	0.0692963	0.0943398	0.0798702	0.0129683	0.0162086	0.0106052	0.0209551	0.015923	0.0051809	441	0.00114889
						440	0.00328889	0.0248046		0.0140468	0.0152139	0.0446282	0.052645	0.0642362	0.0538365	0.00985812	0.0830627	0.0633246	0.0414481	0.0626118	0.0208165	0.0208888	0.0284683	0.0272494	0.0255355	0.00407005	440	0.0085226	0.0282859	0.0399623	0.0255903	0.0158922	0.0275318	0.0495544	0.0843937	0.0538266	0.0286707	0.075547	0.0692598	0.09457	0.0797923	0.0131783	0.0162612	0.010762	0.0209832	0.0160022	0.00511552	440	0.00116106
						439	0.00288628	0.0243548		0.0136206	0.0151806	0.044716	0.0526166	0.0642965	0.0538764	0.00985082	0.0832787	0.063506	0.0414837	0.0627561	0.0209076	0.020506	0.0280891	0.026843	0.025146	0.0040664	439	0.00773273	0.0279248	0.0395259	0.0250611	0.0160889	0.0274033	0.0495539	0.0845087	0.0538219	0.028791	0.0747329	0.0687444	0.0942691	0.0792488	0.0133481	0.0159165	0.0103285	0.0206741	0.0156397	0.00517834	439	0.000746105
						438	0.00329616	0.0248568		0.0140765	0.0152457	0.0455662	0.0535564	0.0653964	0.0548397	0.0099772	0.0843065	0.0644394	0.0422853	0.0636771	0.021021	0.0209132	0.0286334	0.0272286	0.0255918	0.00411215	438	0.00803824	0.0283374	0.0399808	0.0254521	0.0161655	0.0282221	0.0503117	0.0853523	0.0546287	0.0288087	0.07479	0.0690236	0.0949063	0.0795733	0.0135882	0.0162922	0.0106938	0.0208938	0.0159599	0.00510809	438	0.00122811
						437	0.00325675	0.0249111		0.0140839	0.0153119	0.0460497	0.0540868	0.0660091	0.0553818	0.0100425	0.0849228	0.0648876	0.0427901	0.0642002	0.0210747	0.0208657	0.0286862	0.0271801	0.0255773	0.00414928	437	0.00808935	0.0284149	0.0400316	0.0255119	0.0161678	0.0288047	0.05089	0.0860561	0.0552503	0.0288737	0.0744741	0.0690768	0.0952906	0.0796138	0.0138421	0.0163231	0.0107332	0.0209995	0.0160186	0.0051399	437	0.00128803
						436	0.00303757	0.0244687		0.0137531	0.0151541	0.0461383	0.0541681	0.0661425	0.055483	0.0100667	0.0853114	0.0652171	0.04289	0.0644728	0.0212205	0.0206654	0.0283901	0.0268006	0.0252854	0.00407918	436	0.00765697	0.0280357	0.0396797	0.0251241	0.0162087	0.0288288	0.0509312	0.0861804	0.0553135	0.0289258	0.0738818	0.068623	0.0951536	0.0792195	0.0140476	0.0159575	0.0102472	0.0205455	0.0155834	0.00515935	436	0.000812388
						435	0.00330146	0.0250783		0.0141899	0.0153986	0.0472257	0.0553095	0.0674037	0.0566463	0.0101552	0.0864492	0.066309	0.0439415	0.0655666	0.0212636	0.0210361	0.0289386	0.027349	0.0257746	0.00417991	435	0.00801791	0.0284697	0.0400662	0.0255179	0.0162268	0.0297246	0.0517677	0.0872007	0.056231	0.0289969	0.0741583	0.0691381	0.0959334	0.0797432	0.014244	0.01636	0.0106648	0.0209954	0.0160068	0.00517434	435	0.00126814
						434	0.00322084	0.0249186		0.0140697	0.0153427	0.0477792	0.0557875	0.068019	0.0571952	0.010193	0.0871516	0.0668201	0.0444372	0.0661363	0.0213654	0.0210356	0.0289948	0.0272294	0.0257533	0.00417986	434	0.00811952	0.0286173	0.0401917	0.0256428	0.0162416	0.0304833	0.0525089	0.0879974	0.0569965	0.0290185	0.0741052	0.0693757	0.0965473	0.0800094	0.0145162	0.0164443	0.0111112	0.0210743	0.01621	0.00498569	434	0.00120173
						433	0.00327472	0.024607		0.0139409	0.0150842	0.0479255	0.0560392	0.0683634	0.0574427	0.010291	0.0875214	0.0671577	0.0446614	0.0664468	0.0214388	0.0206461	0.0286405	0.0268825	0.0253897	0.0042011	433	0.00774711	0.0282742	0.0397088	0.0252434	0.016195	0.030606	0.052657	0.0882245	0.0571625	0.0290723	0.0737165	0.0691197	0.0965629	0.0797997	0.0146982	0.0160483	0.0103785	0.020721	0.015716	0.00517929	433	0.00146892
						432	0.00260718	0.024484		0.0135456	0.0154692	0.0484306	0.0565832	0.0689894	0.0580011	0.0103524	0.0881094	0.0676259	0.0450936	0.066943	0.021516	0.0204534	0.0286498	0.0266995	0.0252676	0.00428168	432	0.00748781	0.0280671	0.0395506	0.0250352	0.016245	0.0310522	0.0530898	0.0886985	0.0576135	0.0290882	0.0735672	0.069151	0.0969575	0.0798919	0.0149433	0.0158006	0.0102064	0.0204612	0.0154894	0.00513447	432	0.000679676
						431	0.00320183	0.0251294		0.0141656	0.0155051	0.0496533	0.0577513	0.0703422	0.0592489	0.0104255	0.0896145	0.0689579	0.0464038	0.0683254	0.0216123	0.0211205	0.0292901	0.0272651	0.0258919	0.00425438	431	0.00808078	0.028707	0.0401501	0.025646	0.0162523	0.0323468	0.0543088	0.090091	0.0589155	0.0291464	0.074208	0.0700603	0.098144	0.0808041	0.0151593	0.0163927	0.0107825	0.021	0.0160584	0.00511695	431	0.00124072
						430	0.00334186	0.025194		0.014268	0.0154518	0.0503948	0.0585203	0.0711634	0.0600262	0.0104659	0.0905396	0.0697217	0.0471102	0.0691238	0.0217209	0.0212371	0.0294775	0.0273682	0.0260276	0.00428063	430	0.00811512	0.0287145	0.0401428	0.0256575	0.0162312	0.0330317	0.0550566	0.0909254	0.0596712	0.0292214	0.0744451	0.0703607	0.0987552	0.081187	0.015351	0.0165607	0.011216	0.0211204	0.016299	0.00495739	430	0.00116576
						429	0.00368996	0.0252117		0.0144508	0.0152181	0.0510659	0.0593046	0.0720707	0.0608138	0.0105834	0.0913305	0.0704787	0.0477891	0.0698661	0.0217771	0.0211614	0.0295553	0.0273225	0.0260131	0.00434749	429	0.00817024	0.0283727	0.0397964	0.0254465	0.0160149	0.0333911	0.0553901	0.0912504	0.0600105	0.0292051	0.0742903	0.0704572	0.0991432	0.0812969	0.0155737	0.0160747	0.0103711	0.0206873	0.015711	0.00516773	429	0.00180583
						428	0.00343464	0.0248161		0.0141254	0.015119	0.051438	0.0596069	0.0725015	0.0611821	0.0106197	0.0919114	0.0708725	0.0481691	0.0703177	0.0218764	0.0207802	0.0292559	0.0269863	0.0256741	0.00438757	428	0.00751915	0.0282439	0.0396218	0.0251283	0.0162765	0.0340637	0.0560416	0.0920477	0.0607177	0.0292734	0.0743312	0.0707404	0.0997845	0.0816187	0.0158342	0.0158725	0.0102799	0.0204442	0.0155322	0.00509069	428	0.00153833
						427	0.00266507	0.0246965		0.0136808	0.0155786	0.0518589	0.0601866	0.073116	0.0617205	0.0107112	0.0925976	0.0714507	0.0487041	0.0709175	0.0219516	0.020658	0.0291479	0.0266636	0.0254898	0.00436498	427	0.00816141	0.0288514	0.0402287	0.0257472	0.0162574	0.0355418	0.0574767	0.0934736	0.0621641	0.029249	0.0753709	0.0718132	0.101095	0.0827598	0.0159784	0.0164595	0.0108111	0.0210836	0.0161181	0.0051448	427	0.000938603
						426	0.00306007	0.0252769		0.0141685	0.0157097	0.0533022	0.0615691	0.0746183	0.0631632	0.0107471	0.0941612	0.0727925	0.0499863	0.0723133	0.0220913	0.0211795	0.0297685	0.0272284	0.0260588	0.00441231	426	0.00808508	0.0289069	0.0402025	0.0257315	0.0162925	0.0364514	0.058293	0.0943766	0.0630403	0.029253	0.0757777	0.072349	0.101938	0.0833547	0.0161843	0.0165292	0.0108255	0.0209468	0.0161005	0.00507425	426	0.00130537
						425	0.00325824	0.0253557		0.014307	0.0156252	0.0541805	0.062415	0.075657	0.0640842	0.0108351	0.0952417	0.0737945	0.0509038	0.0733133	0.0221729	0.0213681	0.02994	0.0273515	0.0262199	0.00439657	425	0.0081096	0.0289092	0.040212	0.0257436	0.0162836	0.037435	0.0592372	0.0954668	0.0640464	0.0293133	0.0762339	0.0729847	0.10291	0.0840429	0.0164201	0.0165176	0.0108919	0.0210466	0.016152	0.0050872	425	0.00126705
						424	0.00323878	0.0254355		0.0143371	0.0156955	0.0550354	0.0632777	0.0766738	0.0649956	0.010921	0.0962171	0.0747582	0.0517646	0.0742466	0.0222307	0.0213735	0.0301153	0.0273961	0.026295	0.0044737	424	0.00867841	0.0289345	0.0403278	0.0259802	0.0160302	0.0384739	0.0602938	0.0965755	0.0651144	0.0293493	0.0769109	0.0737619	0.103842	0.0848381	0.0165326	0.0166279	0.0109183	0.0211496	0.0162319	0.00512711	424	0.0012988
						423	0.00307123	0.0249584		0.0140148	0.0154766	0.055397	0.0637594	0.0771998	0.0654521	0.0109995	0.0968132	0.0751078	0.0521657	0.0746956	0.0223266	0.0208718	0.0297318	0.0268392	0.0258143	0.00451805	423	0.00778575	0.028631	0.0399013	0.0254394	0.0162939	0.0391403	0.0607911	0.0972176	0.0657164	0.0293502	0.0770358	0.0740171	0.104417	0.0851566	0.016748	0.0161251	0.0104825	0.0206368	0.0157481	0.00508767	423	0.00129701
						422	0.00301784	0.0247796		0.0138987	0.0153879	0.0560888	0.0644538	0.078071	0.0662045	0.0110952	0.0976579	0.0759757	0.0529342	0.0755226	0.0223653	0.0208037	0.0295887	0.0267076	0.0257	0.0044783	422	0.00755023	0.0284585	0.0397409	0.0252499	0.0163334	0.0400488	0.0617208	0.0981727	0.0666475	0.0293735	0.0774895	0.074609	0.105277	0.0857918	0.016936	0.0159586	0.0103244	0.0204311	0.0155714	0.00506446	422	0.000687013
						421	0.0031665	0.0255063		0.0143364	0.0157966	0.0576742	0.0660813	0.0797184	0.0678246	0.0111251	0.0992958	0.0775147	0.0543957	0.0770687	0.0224534	0.0214463	0.0303754	0.0272843	0.0263687	0.00453442	421	0.00819134	0.0290544	0.0402411	0.025829	0.0162665	0.0417969	0.0634074	0.0999412	0.0683818	0.0293896	0.0788298	0.0759749	0.106841	0.0872152	0.0170562	0.0165625	0.0109188	0.0211186	0.0162	0.00510959	421	0.00131215
						420	0.0031635	0.0254512		0.0143074	0.0157598	0.0585456	0.0670355	0.0809043	0.0688285	0.0112867	0.100408	0.0784321	0.0553477	0.0780626	0.0225324	0.0214456	0.0305019	0.0273355	0.0264276	0.00459589	420	0.00817011	0.0290704	0.0402736	0.025838	0.016294	0.0429354	0.0645488	0.101142	0.0695421	0.0294229	0.0794991	0.0767692	0.107977	0.0880817	0.0172836	0.0165795	0.0109338	0.0210495	0.0161876	0.00506919	420	0.00139423
						419	0.00316608	0.0255696		0.0143678	0.0158417	0.0595395	0.0680448	0.0819466	0.0698437	0.0113113	0.101474	0.0795029	0.0563243	0.0791004	0.0225776	0.02155	0.030557	0.0273545	0.0264872	0.00456574	419	0.00811153	0.0291107	0.0403412	0.0258545	0.0163597	0.0442722	0.0656895	0.102526	0.0708291	0.0294648	0.0803844	0.0777118	0.109137	0.0890778	0.0174232	0.0165703	0.0114158	0.0211207	0.0163689	0.00485555	419	0.00138197
						418	0.00322233	0.025605		0.0144137	0.0158269	0.0605328	0.0691502	0.0831262	0.0709364	0.0114021	0.102624	0.0805492	0.0573924	0.0801886	0.0226182	0.0215202	0.0307841	0.0273649	0.0265564	0.00468459	418	0.00862201	0.0291936	0.0404438	0.0260865	0.0161368	0.0455925	0.0669393	0.103748	0.0720932	0.0294182	0.0812038	0.0785746	0.110202	0.0899933	0.0175502	0.0165679	0.0109635	0.0210565	0.016196	0.00505679	418	0.00138636
						417	0.00316214	0.0251573		0.0141597	0.0155529	0.0610896	0.0696865	0.0837443	0.0715068	0.0114365	0.103205	0.0810272	0.0578254	0.080686	0.0226919	0.021133	0.030345	0.0269345	0.0261375	0.00465741	417	0.00780364	0.0287423	0.0399082	0.0254847	0.0162983	0.0464662	0.0678301	0.104678	0.0729915	0.0294473	0.0815413	0.0792194	0.111006	0.090589	0.0177201	0.016241	0.0106076	0.0206361	0.0158283	0.00502697	417	0.00142264
						416	0.00317333	0.0249663		0.0140698	0.0154099	0.0618427	0.0705729	0.0846934	0.0723697	0.0115309	0.104072	0.0819502	0.0586116	0.0815447	0.0227331	0.0209535	0.0301586	0.026692	0.0259347	0.00464903	416	0.0075338	0.0285492	0.0397133	0.0252654	0.0163391	0.0477001	0.0688804	0.105862	0.0741474	0.0294363	0.0822673	0.07991	0.111958	0.0913785	0.0178614	0.0159374	0.0103546	0.0203871	0.0155597	0.00502688	416	0.00141981
						415	0.00249531	0.0250223		0.0137588	0.015929	0.0629518	0.0717203	0.0859711	0.0735478	0.011618	0.105236	0.0829598	0.0596856	0.0826271	0.022777	0.0209802	0.0304482	0.0266482	0.0260256	0.00476461	415	0.00827474	0.0292526	0.0403633	0.0259635	0.0162951	0.0497631	0.0709188	0.107874	0.0761855	0.0294115	0.0838636	0.0816416	0.113713	0.0930727	0.0179095	0.0167095	0.0110113	0.0210939	0.0162716	0.00505555	415	0.000779919
						414	0.003172	0.0257072		0.0144396	0.0159348	0.0646146	0.0733976	0.087743	0.0752517	0.0116751	0.106968	0.0847407	0.0613935	0.0843676	0.0227897	0.021739	0.0311592	0.0274155	0.0267712	0.00474306	414	0.00819617	0.0292749	0.0403993	0.0259568	0.016356	0.0511232	0.0722075	0.109239	0.0775234	0.0294205	0.0847046	0.0825696	0.114872	0.0940487	0.018065	0.0166488	0.0109916	0.0209561	0.0161988	0.00499746	414	0.00147479
						413	0.00315685	0.0257707		0.0144638	0.0159904	0.0656267	0.074563	0.0888799	0.0763565	0.0117299	0.107995	0.0857521	0.0623837	0.0853769	0.0228079	0.0217327	0.0312224	0.0273	0.0267517	0.00476854	413	0.0081924	0.0293557	0.0403446	0.0259642	0.0163422	0.0526935	0.0736313	0.110764	0.0790297	0.0294094	0.0856491	0.08365	0.116228	0.0951758	0.0182594	0.0165647	0.0110495	0.0210064	0.0162069	0.00498808	413	0.00133144
						412	0.00305759	0.0256863		0.014372	0.0160009	0.0666641	0.0756045	0.0900661	0.0774449	0.0118091	0.109036	0.0866775	0.0632941	0.0863358	0.0228728	0.0217046	0.0313128	0.027264	0.0267604	0.00482385	412	0.00821954	0.0293546	0.0404166	0.0259969	0.016359	0.0542048	0.075085	0.112246	0.080512	0.0293989	0.0867691	0.0847737	0.117411	0.0963178	0.0182941	0.0167439	0.0116108	0.0211517	0.0165021	0.00477506	412	0.00151713
						411	0.00358972	0.0258169		0.0147033	0.015717	0.0678063	0.0767516	0.0912772	0.0786117	0.0118455	0.110216	0.0878667	0.0644449	0.0875092	0.0228876	0.0218409	0.0314711	0.0273493	0.0268871	0.00483171	411	0.00818844	0.0289387	0.0399886	0.0257053	0.0161448	0.0551362	0.0759504	0.113202	0.0814295	0.029418	0.0872624	0.0854201	0.11817	0.0969509	0.0183995	0.0162521	0.0106246	0.0205467	0.0158078	0.00497593	411	0.00205809
						410	0.00330738	0.0254071		0.0143572	0.0156268	0.0683775	0.0774251	0.0919412	0.0792479	0.0118871	0.110676	0.0883594	0.0648965	0.0879774	0.0228924	0.0213572	0.031115	0.0267382	0.0264035	0.00488749	410	0.00825592	0.0287213	0.0397785	0.0255852	0.0159936	0.0565618	0.0772816	0.114507	0.0827834	0.0293617	0.0880203	0.0862651	0.119172	0.0978192	0.018513	0.0160739	0.0104681	0.0204112	0.0156511	0.00498504	410	0.00165327
						409	0.00297869	0.0251662		0.0140724	0.0156889	0.0691783	0.0782594	0.0929301	0.0801226	0.011985	0.111525	0.0891113	0.0656036	0.0887467	0.022963	0.0211594	0.0310284	0.0265784	0.0262554	0.00494244	409	0.00773576	0.0288087	0.0398618	0.0254688	0.0163214	0.0579319	0.0786681	0.115927	0.0841756	0.029387	0.0890172	0.0873069	0.120342	0.0988885	0.0185985	0.0162112	0.010492	0.0205071	0.0157368	0.00502441	409	0.00148879
						408	0.00265434	0.0252695		0.0139619	0.0159914	0.0702963	0.079337	0.0940576	0.0812303	0.0119933	0.112584	0.0902845	0.0666801	0.0898497	0.0229552	0.0213445	0.0311433	0.02669	0.0263926	0.00490614	408	0.00750841	0.0287684	0.0397285	0.0253351	0.0163821	0.0593096	0.0799427	0.117251	0.0855012	0.029368	0.0898824	0.0883763	0.121437	0.0998984	0.0186677	0.0161051	0.0104091	0.0203002	0.0156048	0.00496449	408	0.000898992
						407	0.00233916	0.025208		0.0137736	0.0161707	0.0711308	0.0803885	0.0951412	0.0822202	0.0121095	0.113429	0.0910419	0.0674833	0.0906514	0.0229754	0.0212831	0.0311592	0.0266041	0.0263488	0.004943	407	0.00826547	0.0294805	0.0404936	0.0260799	0.016381	0.0614682	0.0820418	0.119319	0.0876095	0.0293243	0.0915981	0.0901649	0.123327	0.101697	0.0187461	0.0167841	0.0111518	0.0210647	0.0163335	0.00497177	407	0.00153739
						406	0.0031363	0.0260574		0.0145969	0.0162077	0.0729218	0.0821242	0.0970454	0.0840305	0.0121743	0.115182	0.0927818	0.0691675	0.092377	0.0230098	0.0220669	0.0321087	0.0274057	0.0271938	0.00502425	406	0.00825912	0.0294092	0.040458	0.0260421	0.0163614	0.0627759	0.0832237	0.120562	0.088854	0.0293019	0.0924214	0.091091	0.124446	0.102653	0.0188851	0.0168555	0.0111537	0.0211026	0.0163706	0.00499214	406	0.00145814
						405	0.00306977	0.0259294		0.0144996	0.0161642	0.0737353	0.0830218	0.0979627	0.0849066	0.0122232	0.115895	0.0936421	0.0699815	0.093173	0.0229605	0.0220597	0.0320875	0.0273371	0.0271615	0.00501617	405	0.00833579	0.0295083	0.0405194	0.0261212	0.016357	0.0641169	0.084448	0.121977	0.0901807	0.029353	0.093463	0.0922958	0.125599	0.103786	0.0188996	0.0173512	0.0117105	0.0213017	0.0167878	0.00482036	405	0.00154919
						404	0.00300132	0.0259845		0.0144929	0.0162516	0.0747075	0.084041	0.099005	0.0859178	0.012257	0.116775	0.0944497	0.0707858	0.0940034	0.0229977	0.022136	0.0322788	0.0272992	0.027238	0.00507164	404	0.00889628	0.0296902	0.040679	0.0264218	0.0161415	0.065481	0.0858987	0.123312	0.0915638	0.0293286	0.094444	0.0933295	0.126793	0.104856	0.0190067	0.0176677	0.0120137	0.0212733	0.0169849	0.00466741	404	0.0015222
						403	0.00300251	0.0256272		0.0143149	0.0159981	0.0752644	0.0844858	0.0995376	0.0864293	0.0122527	0.117182	0.0948783	0.0711945	0.0944181	0.0229971	0.0217115	0.0320491	0.0269592	0.0269066	0.005169	403	0.0084749	0.0290917	0.0400207	0.0258625	0.0160189	0.0660621	0.0864145	0.123821	0.0920991	0.029296	0.0946835	0.0936677	0.127293	0.105215	0.019127	0.0164994	0.0114144	0.020623	0.0161789	0.00461265	403	0.00154617
						402	0.0029592	0.0254702		0.0142147	0.0159177	0.0757241	0.0851057	0.100212	0.0870138	0.0123547	0.117657	0.0954793	0.0717645	0.094967	0.0229506	0.0215064	0.031744	0.0266302	0.0266269	0.00511876	402	0.00831825	0.0289348	0.0398625	0.0257052	0.0160182	0.0669476	0.0873215	0.124725	0.0929979	0.0293038	0.0953102	0.0944605	0.128201	0.105991	0.0192396	0.0163196	0.0106705	0.0203983	0.0157961	0.00488494	402	0.00158356
						401	0.00299363	0.0255374		0.0142655	0.0159408	0.0764879	0.0859179	0.101207	0.087871	0.0124748	0.118397	0.0961503	0.0723414	0.0956297	0.0230324	0.0215851	0.0319809	0.0266438	0.0267366	0.00519853	401	0.00833373	0.0290106	0.0398942	0.0257462	0.0160315	0.0680431	0.0882871	0.125717	0.0940157	0.0292605	0.0960974	0.0953585	0.129262	0.106906	0.0193642	0.0162073	0.0105233	0.020389	0.0157065	0.00495192	401	0.00158631
						400	0.00300374	0.0255266		0.0142652	0.0159261	0.0773434	0.0866999	0.101988	0.088677	0.0124406	0.119174	0.0968954	0.0731347	0.0964014	0.0230236	0.0217371	0.0321466	0.0266817	0.0268551	0.00520691	400	0.00771033	0.0289853	0.0399705	0.0255554	0.0164013	0.0688774	0.0893005	0.126637	0.0949383	0.0292896	0.0969337	0.0962555	0.130191	0.107793	0.0194	0.0163326	0.0105652	0.0204265	0.0157748	0.00495425	400	0.0016797
						399	0.00296308	0.0255606		0.0142618	0.0159788	0.0778414	0.0873578	0.10275	0.0893165	0.0125694	0.119723	0.0975967	0.0736634	0.0969943	0.0230356	0.021602	0.0321058	0.026608	0.0267719	0.00525383	399	0.00780098	0.0291561	0.0400152	0.0256574	0.0163896	0.0697706	0.0901282	0.127551	0.0958167	0.0293074	0.0977397	0.0972327	0.131325	0.108766	0.0195385	0.0164593	0.010702	0.0204491	0.0158701	0.00490016	399	0.00129332
						398	0.00229096	0.0255643		0.0139276	0.0164567	0.0784477	0.0880759	0.103479	0.090001	0.0126263	0.120274	0.0981172	0.0742163	0.097536	0.0230345	0.0217723	0.0323279	0.0265847	0.0268949	0.00528463	398	0.00843914	0.0297131	0.0406256	0.0262593	0.0163688	0.0711098	0.0915677	0.128862	0.0971798	0.0292821	0.0990274	0.0986393	0.132816	0.110161	0.0196211	0.0170419	0.0113479	0.0210649	0.0164849	0.0048824	398	0.00124599
						397	0.00305955	0.026369		0.0147143	0.0164823	0.0797849	0.0892521	0.104947	0.0913281	0.012709	0.121636	0.0993875	0.0755475	0.0988572	0.023049	0.0225654	0.0331881	0.0274138	0.0277225	0.00531808	397	0.00832975	0.0297282	0.0405897	0.0262159	0.0164143	0.07159	0.0920816	0.12945	0.0977071	0.0293371	0.0996265	0.0993444	0.133728	0.1109	0.0197705	0.0169725	0.0113256	0.0210791	0.0164591	0.00489699	397	0.00175514
						396	0.00290723	0.0262782		0.0145927	0.0165257	0.0800587	0.0896468	0.105393	0.0916994	0.0127911	0.121913	0.0998608	0.0758272	0.0992002	0.0230497	0.0223929	0.0329998	0.0272542	0.027549	0.00530959	396	0.00846585	0.0298582	0.0407604	0.0263615	0.0164288	0.0722492	0.0928061	0.130121	0.0983922	0.0293376	0.100431	0.100219	0.1348	0.111816	0.0199045	0.0176238	0.0119727	0.0211261	0.0169075	0.00461852	396	0.00169074
						395	0.00332598	0.0264115		0.0148687	0.0163239	0.0806103	0.0901648	0.106138	0.0923042	0.0128974	0.122499	0.100245	0.076295	0.0996797	0.0231074	0.022619	0.0333266	0.0272751	0.0277402	0.00536889	395	0.00850756	0.029462	0.0403383	0.0261026	0.0161791	0.0722331	0.0929208	0.130118	0.0984239	0.0293321	0.100639	0.100509	0.135298	0.112149	0.0200477	0.0166554	0.0116868	0.0206992	0.0163471	0.00451409	395	0.00223418
						394	0.00314718	0.0259798		0.0145635	0.0161451	0.0805292	0.0899934	0.106108	0.0922101	0.0129326	0.12251	0.10018	0.0762907	0.09966	0.0231138	0.0221504	0.0329813	0.0268858	0.0273392	0.00542965	394	0.00839332	0.0291139	0.0400144	0.0258405	0.0160627	0.0720535	0.092836	0.129962	0.0982837	0.0293359	0.10072	0.100726	0.135703	0.112383	0.0201957	0.0164687	0.0106618	0.0203786	0.0158364	0.00488918	394	0.00204111
						393	0.0028302	0.0258266		0.0143284	0.0162609	0.080595	0.0901376	0.106464	0.0923987	0.0130817	0.122601	0.100321	0.0763066	0.0997426	0.0231524	0.0219549	0.032774	0.0265843	0.0271044	0.00542827	393	0.00839699	0.029248	0.039976	0.0258736	0.0160576	0.0722132	0.0932101	0.130212	0.0985451	0.0293651	0.101306	0.101392	0.136649	0.113116	0.0203803	0.0164662	0.0108226	0.0203282	0.0158723	0.0047805	393	0.00173822
						392	0.00293014	0.0259122		0.0144212	0.0162508	0.0809039	0.0904085	0.106941	0.0927511	0.0131756	0.122993	0.100627	0.0766301	0.100083	0.0231861	0.0220645	0.0330443	0.0267374	0.027282	0.00551013	392	0.00785828	0.0291956	0.0400441	0.0256993	0.0163753	0.0722494	0.0934625	0.130339	0.0986838	0.0293949	0.101808	0.101971	0.137521	0.113767	0.0205717	0.0164964	0.0108269	0.0204021	0.0159085	0.00481459	392	0.00182374
						391	0.00262059	0.0259352		0.0142779	0.0164859	0.0809834	0.0904639	0.107154	0.0928672	0.0132499	0.123181	0.100854	0.0767925	0.100276	0.0231995	0.0221275	0.0330259	0.026622	0.0272584	0.00547701	391	0.00778285	0.0293148	0.0401173	0.0257383	0.0164612	0.0721728	0.0934744	0.130273	0.0986402	0.0293927	0.10215	0.102425	0.138157	0.114244	0.0207097	0.0165707	0.0107873	0.0204286	0.0159289	0.00485256	391	0.00114489
						390	0.00221776	0.0259591		0.0140884	0.0167877	0.0810969	0.0906209	0.107521	0.0930795	0.0133822	0.123525	0.101076	0.0769496	0.100517	0.0232927	0.0220928	0.0332049	0.0265506	0.0272828	0.00559209	390	0.00846778	0.0300061	0.0406527	0.0263755	0.0163967	0.0725994	0.0941434	0.130838	0.0991936	0.029446	0.103222	0.103605	0.139725	0.115517	0.0209654	0.0172885	0.0115329	0.0210484	0.0166233	0.00479253	390	0.00166005
						389	0.00287419	0.0267802		0.0148272	0.0169041	0.0818793	0.0913673	0.108458	0.0939017	0.0134696	0.124424	0.101805	0.0777485	0.101326	0.0233415	0.0228036	0.0340032	0.0273243	0.0280437	0.00563439	389	0.00857601	0.0302108	0.0407973	0.026528	0.0164233	0.0724341	0.0943276	0.130805	0.0991888	0.0294874	0.103805	0.104291	0.140582	0.116226	0.0210939	0.017787	0.0120576	0.0211868	0.0170105	0.00461387	389	0.001809
						388	0.00327199	0.0267846		0.0150283	0.0166259	0.0818489	0.0912779	0.108592	0.0939061	0.0135636	0.124655	0.101833	0.0777816	0.101423	0.0234395	0.0229013	0.0340643	0.0272829	0.0280828	0.00562429	388	0.00845719	0.0296207	0.0403589	0.0261456	0.0162323	0.0714851	0.0934729	0.13	0.0983195	0.0295572	0.103446	0.104045	0.140632	0.116041	0.0212989	0.0168096	0.0117114	0.0207403	0.0164204	0.00452698	388	0.00238551
						387	0.00297345	0.0263716		0.0146725	0.016545	0.0813629	0.0907354	0.108303	0.093467	0.013676	0.124301	0.101531	0.0773369	0.101056	0.0234854	0.0223726	0.0337041	0.0267841	0.0276203	0.00571185	387	0.00859447	0.0296114	0.0401572	0.026121	0.0160682	0.0708552	0.0931239	0.129534	0.0978376	0.0296219	0.103551	0.104269	0.141191	0.116337	0.0215273	0.0167081	0.0112408	0.0204574	0.0161354	0.00463493	387	0.00208785
						386	0.00276228	0.0262357		0.014499	0.0165982	0.0809935	0.0903798	0.108215	0.0931959	0.0138273	0.124261	0.101311	0.0771796	0.100917	0.023543	0.0222921	0.0335774	0.0266382	0.0275026	0.00569211	386	0.00852464	0.0295804	0.0401198	0.0260749	0.0160866	0.0702884	0.0928533	0.128949	0.0973634	0.029589	0.10384	0.104549	0.141775	0.116721	0.0217004	0.0166528	0.0109654	0.0204951	0.0160378	0.00479454	386	0.00193002
						385	0.0026794	0.0263847		0.0145321	0.0167622	0.0808526	0.0902772	0.108283	0.0931377	0.0139372	0.12438	0.101338	0.0771349	0.100951	0.023625	0.0223652	0.0337743	0.0266093	0.027583	0.00576653	385	0.00803384	0.0296573	0.0402091	0.0259668	0.0164021	0.0697497	0.092464	0.128548	0.0969206	0.0296515	0.10407	0.10491	0.142321	0.1171	0.0218454	0.0168348	0.0110666	0.0206193	0.0161736	0.00481058	385	0.00189996
						384	0.00277176	0.0264534		0.0146126	0.0167454	0.0807552	0.0899836	0.108379	0.0930391	0.0140629	0.124441	0.101239	0.077025	0.100901	0.0237097	0.0223914	0.0339623	0.0266123	0.0276553	0.00585554	384	0.00807693	0.0298379	0.0402838	0.0260662	0.0164314	0.0691217	0.0922627	0.128158	0.0965142	0.029747	0.104265	0.105233	0.143015	0.117504	0.0220979	0.0168655	0.0111601	0.0205083	0.016178	0.00471189	384	0.00190461
						383	0.00214018	0.026551		0.0143456	0.017261	0.0805282	0.0897353	0.10845	0.0929045	0.0142281	0.124643	0.1012	0.0769445	0.100929	0.0238502	0.0225098	0.0340226	0.0266575	0.02773	0.00583082	383	0.00804816	0.0298843	0.0403358	0.0260894	0.0164749	0.0684723	0.0917516	0.127474	0.0958993	0.0297188	0.104514	0.105515	0.143541	0.117857	0.0222489	0.016827	0.01108	0.0205879	0.016165	0.00478841	383	0.00140178
						382	0.0023161	0.0269024		0.0146093	0.0173852	0.0804339	0.089815	0.108631	0.0929601	0.0143594	0.124827	0.101364	0.0770518	0.101081	0.0238888	0.0227327	0.0343591	0.0268364	0.0279761	0.00589639	382	0.00862951	0.0304333	0.0409007	0.0266545	0.0164641	0.0681863	0.0918936	0.127476	0.095852	0.0298424	0.105183	0.106272	0.144573	0.118676	0.022434	0.0179422	0.0121436	0.0216581	0.017248	0.0047951	382	0.00198949
						381	0.00279128	0.0275311		0.0151612	0.0174937	0.0807429	0.090064	0.109235	0.0933472	0.0145268	0.12546	0.101729	0.0775491	0.101579	0.023956	0.0238439	0.0351091	0.0273608	0.0287713	0.00576356	381	0.0092491	0.030672	0.0410106	0.0269773	0.0161999	0.0675781	0.0916326	0.126928	0.0953796	0.0298519	0.105396	0.106653	0.145181	0.119077	0.0226155	0.0182691	0.0125781	0.0214705	0.0174392	0.00450389	381	0.00240753
						380	0.00268695	0.0270212		0.0148541	0.0172069	0.0799511	0.0889821	0.108463	0.0924654	0.0145717	0.124871	0.101029	0.0767286	0.100876	0.0240717	0.0229005	0.0346346	0.0268164	0.0281171	0.00597423	380	0.00894287	0.0300709	0.0405624	0.0265254	0.0161052	0.0662732	0.0904608	0.125679	0.0941377	0.029873	0.104881	0.106328	0.144986	0.118732	0.0227486	0.0172702	0.0118759	0.0207543	0.0166334	0.0044733	380	0.00235553
						379	0.00273021	0.0270036		0.0148669	0.0171639	0.0793578	0.088462	0.108259	0.0920261	0.0147764	0.124627	0.100762	0.076337	0.100576	0.0241458	0.0226538	0.0345281	0.0265933	0.0279251	0.00604811	379	0.00874753	0.0299863	0.0402874	0.0263404	0.0160829	0.0652896	0.08973	0.124831	0.0932837	0.0299296	0.104733	0.106149	0.145158	0.11868	0.0229413	0.016892	0.0117273	0.0205804	0.0163999	0.00444704	379	0.00209445
						378	0.00277914	0.0271499		0.0149645	0.0172327	0.0791411	0.0882212	0.108383	0.0919152	0.0149671	0.124796	0.100497	0.0763072	0.100533	0.0242447	0.0228271	0.0348084	0.0267044	0.0281133	0.00611361	378	0.00881	0.0301703	0.040402	0.0264608	0.0161194	0.064462	0.0893609	0.124172	0.0926648	0.0299916	0.104854	0.106516	0.145668	0.119013	0.0230995	0.0169872	0.0112363	0.0205301	0.0162512	0.00469039	378	0.00214156
						377	0.00269706	0.0272708		0.0149839	0.0173762	0.0787317	0.0877409	0.108046	0.0915061	0.0150153	0.124684	0.100402	0.0759177	0.100334	0.0243831	0.022817	0.0348143	0.0267162	0.0281158	0.00611992	377	0.00881671	0.0301117	0.0403708	0.0264331	0.0160955	0.0637618	0.08875	0.123338	0.0919498	0.0299165	0.104939	0.106565	0.145856	0.11912	0.0231686	0.017002	0.0111051	0.02053	0.0162124	0.00476178	377	0.00220473
						376	0.00265395	0.0273323		0.0149931	0.0174503	0.0783648	0.0873817	0.108016	0.0912541	0.0152	0.12469	0.100266	0.0757782	0.100245	0.0244557	0.0228049	0.0348379	0.0265982	0.0280803	0.00615188	376	0.00819462	0.0302679	0.0404873	0.0263166	0.016505	0.0629453	0.0882559	0.122762	0.0913212	0.0300261	0.105046	0.106712	0.146237	0.119332	0.0233155	0.0169696	0.0112019	0.0206348	0.0162688	0.00475535	376	0.00214198
						375	0.00231779	0.0275083		0.0149131	0.0178124	0.0782147	0.0870889	0.107931	0.0910781	0.0152544	0.124861	0.100074	0.0756268	0.100187	0.0246173	0.0230155	0.0351488	0.0267308	0.0282984	0.00621669	375	0.00814516	0.0302462	0.0403639	0.0262517	0.0164766	0.0620853	0.0877468	0.122011	0.0906145	0.0300658	0.105123	0.106755	0.146553	0.119477	0.0234628	0.0170153	0.0112008	0.0204835	0.0162332	0.00469052	375	0.00161268
						374	0.00277982	0.0283123		0.015546	0.0180542	0.0783646	0.0873647	0.108475	0.0914015	0.015456	0.125531	0.100679	0.0761684	0.100793	0.0246817	0.0241617	0.0359739	0.0278124	0.029316	0.00604796	374	0.00909177	0.0311122	0.0411326	0.0271122	0.0163906	0.0621672	0.0878669	0.122101	0.0907116	0.0300678	0.1059	0.107626	0.147726	0.120418	0.0236659	0.0181769	0.0123689	0.0217088	0.0174182	0.00471593	374	0.00225182
						373	0.00262171	0.0279602		0.0152909	0.017917	0.0776234	0.0866011	0.107916	0.0907134	0.0155593	0.124871	0.0999424	0.0754563	0.10009	0.0247077	0.0238074	0.0354463	0.026841	0.0286982	0.00603764	373	0.00912587	0.0306672	0.040742	0.026845	0.0161509	0.0610043	0.086966	0.121056	0.0896755	0.0301174	0.105542	0.107331	0.147465	0.120112	0.0237048	0.0178369	0.0121303	0.0207965	0.0169212	0.00440508	373	0.00219872
						372	0.00268067	0.0278324		0.0152565	0.0177849	0.0772556	0.0859488	0.107503	0.0902359	0.0155729	0.124645	0.0995243	0.075074	0.0997478	0.0247864	0.0229632	0.035447	0.0267006	0.0283703	0.00640719	372	0.00900782	0.0306349	0.0405707	0.0267378	0.0161383	0.0601288	0.0862862	0.120321	0.0889119	0.0301816	0.10544	0.107301	0.147844	0.120195	0.0239629	0.0172215	0.0120058	0.0206949	0.0166407	0.00437355	372	0.00233208
						371	0.00267432	0.0281333		0.0154038	0.0180022	0.0769482	0.0856657	0.107446	0.09002	0.0157083	0.124782	0.0994733	0.0749632	0.0997394	0.0249104	0.023116	0.0356329	0.0266204	0.0284564	0.00645728	371	0.0089403	0.0306088	0.0404328	0.0266606	0.0161132	0.0594432	0.0858615	0.1196	0.0883016	0.0301526	0.105597	0.107384	0.148106	0.120362	0.0240437	0.0169909	0.0112403	0.0205007	0.016244	0.00467517	371	0.00224501
						370	0.00246879	0.0279246		0.0151967	0.018	0.0765927	0.0853619	0.107213	0.0897226	0.0157691	0.124625	0.0991627	0.0746001	0.0994625	0.0250136	0.0229751	0.0355466	0.0265447	0.0283555	0.00647845	370	0.00840245	0.0307021	0.0406466	0.0265837	0.0165119	0.0589918	0.0857018	0.119174	0.0879559	0.0301543	0.105846	0.10765	0.148629	0.120708	0.024197	0.0171517	0.0114341	0.0206744	0.0164201	0.00466343	370	0.00224964
						369	0.00248852	0.0291834		0.015836	0.0188761	0.077008	0.085793	0.107768	0.0901896	0.0158442	0.12551	0.0997793	0.0751959	0.100162	0.0251595	0.0241125	0.036484	0.0274149	0.0293371	0.00640585	369	0.0096621	0.0316827	0.0412821	0.0275423	0.0162115	0.0591844	0.0860831	0.119578	0.0882817	0.0302566	0.106832	0.108611	0.149864	0.121769	0.0243477	0.0184194	0.0126194	0.02177	0.0176029	0.00462958	369	0.00278753
						368	0.00248373	0.0284721		0.0154779	0.0183766	0.0763725	0.0850733	0.107344	0.0895966	0.0159735	0.125096	0.0992576	0.0748141	0.0997226	0.0251443	0.0232918	0.0361188	0.0267846	0.0287317	0.00663146	368	0.00930472	0.0311512	0.0408606	0.0271055	0.0161623	0.0582004	0.0851864	0.11861	0.0873323	0.0302619	0.106657	0.108258	0.149848	0.121587	0.0244872	0.0172918	0.0121637	0.0208334	0.0167629	0.00435897	368	0.00267335
						367	0.0024333	0.0283948		0.015414	0.0183575	0.0761791	0.0848957	0.107229	0.0894345	0.0160146	0.125132	0.0991238	0.0745191	0.0995916	0.0253096	0.0231379	0.0360196	0.0265994	0.0285856	0.00666658	367	0.0085131	0.0310475	0.0405934	0.026718	0.0164726	0.0577138	0.084634	0.11803	0.0867927	0.0302161	0.106748	0.108221	0.150302	0.121757	0.0247314	0.0171865	0.0114083	0.0207218	0.0164389	0.00470154	367	0.00237737
						366	0.0019446	0.0286974		0.015321	0.0189171	0.0762841	0.0847868	0.107363	0.0894779	0.0160618	0.125503	0.0992714	0.0747499	0.0998415	0.0253814	0.0238914	0.0364299	0.0272471	0.0291895	0.00649104	366	0.00884743	0.0314795	0.0408647	0.0270639	0.016459	0.0576459	0.0849708	0.11812	0.0869124	0.030284	0.107511	0.108915	0.151297	0.122574	0.0248847	0.017973	0.0121834	0.0213323	0.0171629	0.00462794	366	0.00183983
						365	0.00258001	0.0291664		0.0158732	0.0187994	0.07653	0.0851951	0.107745	0.0898235	0.0161141	0.125902	0.0997654	0.0750852	0.100251	0.0254118	0.0235627	0.0366944	0.027061	0.029106	0.00680051	365	0.00919662	0.0313682	0.0408707	0.0271452	0.0162538	0.057459	0.0845973	0.117844	0.0866333	0.0302438	0.107826	0.109075	0.152085	0.122995	0.0252	0.0173781	0.0122414	0.0209052	0.0168415	0.00435674	365	0.0025006
						364	0.00255049	0.0290441		0.0157973	0.0187338	0.0765552	0.0850868	0.107735	0.0897922	0.0161136	0.126049	0.0996322	0.0748314	0.100171	0.0256129	0.0234885	0.0367244	0.0268393	0.0290174	0.00688152	364	0.00875817	0.0314224	0.0408508	0.0270104	0.0164949	0.0571593	0.0844035	0.117564	0.0863757	0.0302507	0.10819	0.109349	0.152699	0.123413	0.0253695	0.0173486	0.0115041	0.0207644	0.016539	0.00468289	364	0.00237846
						363	0.0026875	0.0300469		0.0163672	0.019346	0.0770558	0.0854834	0.10828	0.090273	0.0161537	0.126791	0.100206	0.0755865	0.100861	0.0256086	0.0244081	0.0373676	0.0278117	0.0298625	0.00671874	363	0.00974363	0.0321395	0.0414289	0.0277707	0.0162881	0.0577193	0.0851048	0.118189	0.0870043	0.0302795	0.109567	0.110454	0.1542	0.12474	0.0255165	0.0184278	0.012639	0.0217949	0.0176206	0.00463102	363	0.00301443
						362	0.00281603	0.0295678		0.0161919	0.0189164	0.0770299	0.0855715	0.108204	0.0902685	0.0161092	0.126923	0.10023	0.0754603	0.100871	0.0257373	0.0237524	0.0371413	0.0271477	0.0293471	0.00696016	362	0.00957101	0.031751	0.0410809	0.0274676	0.0161857	0.057306	0.0847187	0.117742	0.0865887	0.0302612	0.109848	0.110511	0.154831	0.125063	0.0257813	0.0176439	0.0121714	0.0209467	0.0169207	0.00443212	362	0.00276671
						361	0.00246358	0.0293223		0.0158929	0.018992	0.0770574	0.0853993	0.108291	0.0902494	0.0161719	0.127021	0.100197	0.0752945	0.100838	0.0258692	0.0235839	0.0370964	0.0267885	0.0291563	0.00706058	361	0.00879692	0.0316599	0.0409568	0.0271379	0.0165499	0.0572073	0.0847136	0.117703	0.0865412	0.030289	0.110367	0.110784	0.15549	0.125547	0.0259324	0.0173924	0.0115843	0.0208038	0.0165935	0.00466136	361	0.00253781
						360	0.00298443	0.0307444		0.0168644	0.0196293	0.0780386	0.0864824	0.109325	0.0912821	0.0161862	0.128245	0.101299	0.0764107	0.101985	0.0259241	0.0248161	0.0379668	0.0280566	0.0302798	0.00685142	360	0.00953447	0.032467	0.0411725	0.0277247	0.0163435	0.0575502	0.0851433	0.118053	0.0869156	0.0302905	0.111404	0.111761	0.156991	0.126719	0.0262173	0.0181915	0.0123366	0.021512	0.0173467	0.00464567	360	0.00314621
						359	0.00268502	0.0299821		0.0163336	0.019302	0.0780243	0.0864598	0.109312	0.0912655	0.0161882	0.1282	0.101308	0.0762953	0.101934	0.025958	0.0239867	0.0376368	0.0271126	0.0295787	0.00715136	359	0.0095984	0.031971	0.0410992	0.0275562	0.0162078	0.0576721	0.0851213	0.118216	0.087003	0.0303156	0.112142	0.112076	0.157773	0.12733	0.0263645	0.0175488	0.0122274	0.0209214	0.0168992	0.00438323	359	0.00286017
						358	0.00253744	0.0298212		0.0161793	0.0192925	0.0780615	0.0866453	0.109425	0.0913772	0.0162084	0.128469	0.101369	0.0764595	0.102099	0.0260123	0.0238899	0.0376032	0.0269703	0.0294878	0.00719493	358	0.00954704	0.0319624	0.0409834	0.0274976	0.0161868	0.0580061	0.0854876	0.11839	0.0872945	0.0302324	0.112909	0.112717	0.159008	0.128211	0.026671	0.0175624	0.0117245	0.0208388	0.0167086	0.00461672	358	0.00272889
						357	0.00248784	0.0299455		0.0162167	0.0194155	0.07846	0.087051	0.109746	0.0917524	0.0161643	0.129098	0.101864	0.0768982	0.10262	0.0261083	0.0241005	0.0376912	0.027454	0.0297486	0.00707992	357	0.00917277	0.0325144	0.0413688	0.0276853	0.0166324	0.0585952	0.086093	0.11905	0.0879128	0.0302685	0.114105	0.113786	0.160451	0.129447	0.0268504	0.0183429	0.0124538	0.021472	0.0174229	0.00457894	357	0.00218706
						356	0.00250737	0.0302156		0.0163615	0.0195927	0.079307	0.0879056	0.110654	0.0926222	0.016197	0.130014	0.102634	0.0777149	0.103454	0.0261593	0.0241146	0.0379768	0.0271858	0.0297591	0.00728054	356	0.00977209	0.0325884	0.0415098	0.0279568	0.016368	0.0593766	0.0867207	0.119695	0.0885974	0.0302028	0.115399	0.114596	0.1618	0.130599	0.0270244	0.0182086	0.01283	0.0212758	0.0174381	0.00427527	356	0.00294747
						355	0.00235337	0.0301075		0.0162304	0.0196251	0.0796168	0.0880932	0.110912	0.0928739	0.016186	0.130299	0.102819	0.0777521	0.103624	0.0262827	0.0238801	0.0378415	0.0268298	0.0295171	0.00735843	355	0.0098931	0.032516	0.0413568	0.027922	0.0162271	0.0596747	0.0870126	0.119932	0.0888733	0.0301719	0.116183	0.115237	0.162849	0.131423	0.0272195	0.017901	0.0119888	0.0211528	0.0170142	0.00464591	355	0.00287906
						354	0.00256371	0.0304176		0.0164907	0.0196957	0.0803703	0.088961	0.111661	0.093664	0.0161666	0.131124	0.103762	0.0785917	0.104492	0.0262735	0.024038	0.038235	0.0273085	0.0298605	0.00743462	354	0.00944858	0.0325647	0.0414587	0.027824	0.0165232	0.0602171	0.0877401	0.12064	0.0895323	0.0302512	0.117342	0.116392	0.164201	0.132645	0.0273329	0.0184421	0.0124749	0.0215715	0.0174962	0.00462146	354	0.00253291
						353	0.00248868	0.0305534		0.016521	0.0198447	0.0812083	0.0897802	0.112624	0.0945376	0.0162394	0.132009	0.10456	0.0792593	0.105276	0.026382	0.0245357	0.0384961	0.0272209	0.0300842	0.0074076	353	0.0100489	0.0328186	0.0415839	0.0281505	0.0162775	0.0611414	0.0884804	0.121459	0.0903604	0.030203	0.118729	0.117323	0.165561	0.133871	0.0274534	0.0187634	0.0129358	0.0213408	0.01768	0.00430597	353	0.00315416
						352	0.00246571	0.0304387		0.0164522	0.0197799	0.0817892	0.090246	0.113196	0.0950771	0.0162511	0.132731	0.104996	0.0797854	0.105838	0.0264831	0.0243283	0.0385384	0.0271815	0.0300161	0.00751712	352	0.0101522	0.0328532	0.0415332	0.0281795	0.0162041	0.0617607	0.0890338	0.122129	0.0909744	0.0302307	0.119724	0.118251	0.166801	0.134925	0.0276148	0.0181276	0.0121633	0.0212857	0.0171922	0.0046326	352	0.00308499
						351	0.00247868	0.030688		0.0165833	0.019947	0.0825056	0.0910886	0.114039	0.0958777	0.016303	0.133541	0.105932	0.0805656	0.10668	0.0264958	0.0242497	0.0386872	0.0272265	0.0300545	0.00762287	351	0.00975105	0.033088	0.0416921	0.0281771	0.0165271	0.0626191	0.0900217	0.123082	0.0919077	0.0302757	0.120995	0.119617	0.168213	0.136275	0.0276678	0.0187709	0.0127511	0.0218063	0.0177761	0.00460881	351	0.00306776
						350	0.00220704	0.0310698		0.0166384	0.020409	0.0832885	0.0918474	0.1148	0.0966451	0.0162942	0.134336	0.10662	0.0810898	0.107349	0.0266304	0.024644	0.0386642	0.0275113	0.0302732	0.00740692	350	0.0103966	0.0332593	0.0419456	0.0285338	0.0162967	0.0637571	0.0910343	0.124038	0.0929433	0.030186	0.122439	0.120792	0.169635	0.137622	0.0277365	0.0191449	0.0130808	0.0220369	0.0180875	0.0045707	350	0.00303859
						349	0.00127842	0.0369624		0.0191204	0.0252324	0.0922822	0.101948	0.123888	0.106039	0.0161951	0.144318	0.116573	0.0857769	0.115556	0.029284	0.0302928	0.0415714	0.0345355	0.0354666	0.00569663	349	0.0125843	0.0390941	0.0509409	0.0342064	0.0196398	0.0676643	0.0991432	0.136764	0.10119	0.0345951	0.132455	0.128942	0.17427	0.145222	0.0252173	0.0258928	0.0182508	0.0286407	0.0242614	0.00538362	349	0.0054717
						348	0.00113734	0.0375698		0.0193536	0.0257616	0.0936486	0.103267	0.124858	0.107258	0.0159827	0.145648	0.117854	0.0870281	0.116843	0.0293229	0.0305529	0.0423811	0.0348671	0.0359337	0.00598578	348	0.0122417	0.0392054	0.050882	0.0341097	0.0198177	0.0683624	0.0999325	0.137507	0.101934	0.0346159	0.133492	0.130009	0.175646	0.146382	0.0254027	0.0262004	0.0181589	0.0283866	0.0242486	0.00538597	348	0.00544567
						347	0.00131957	0.0378457		0.0195826	0.0258279	0.0944394	0.104446	0.126399	0.108428	0.0163478	0.146537	0.118923	0.0877467	0.117736	0.0294132	0.0307704	0.042281	0.0354767	0.036176	0.00578712	347	0.0123304	0.0392585	0.0510774	0.0342221	0.0198584	0.0698289	0.101336	0.138787	0.103317	0.0345218	0.13474	0.131291	0.176733	0.147588	0.0252991	0.0265019	0.0183341	0.0290788	0.0246383	0.00560957	347	0.00563316
						346	0.00129005	0.0379098		0.0195999	0.0258941	0.095579	0.105157	0.127269	0.109335	0.0162531	0.147649	0.119667	0.0887398	0.118685	0.0294667	0.0309225	0.0428537	0.035257	0.0363444	0.00603948	346	0.0129125	0.0399034	0.0510938	0.0346366	0.019628	0.0708681	0.102436	0.140425	0.104577	0.034828	0.136167	0.132962	0.178736	0.149288	0.0255526	0.0268579	0.0182938	0.0291066	0.0247527	0.00570549	346	0.0055601
						345	0.00128177	0.0381722		0.019727	0.0260855	0.0965288	0.106611	0.128722	0.11062	0.0164666	0.149193	0.121075	0.0900966	0.120122	0.0295596	0.0311855	0.043389	0.0356771	0.0367506	0.00617214	345	0.0125591	0.0400081	0.0508778	0.0344817	0.019748	0.0719601	0.10357	0.141278	0.105603	0.0347037	0.137103	0.13419	0.179502	0.150265	0.0253618	0.0264427	0.0184744	0.029026	0.0246477	0.00550005	345	0.00557555
						344	0.00109363	0.037882		0.0194878	0.0260133	0.0976034	0.10759	0.130011	0.111735	0.0165967	0.149973	0.122075	0.0908169	0.120955	0.0295937	0.0309591	0.0430241	0.0352456	0.0364096	0.00611614	344	0.0127652	0.0399901	0.0515652	0.0347735	0.0199191	0.073658	0.105001	0.142753	0.107137	0.0345973	0.138637	0.135547	0.181087	0.151757	0.0254474	0.0266327	0.0184783	0.0292046	0.0247719	0.00560003	344	0.00589799
						343	0.000943143	0.0379969		0.01947	0.026201	0.0989184	0.108682	0.131108	0.112903	0.0165046	0.151644	0.123209	0.092094	0.122316	0.029785	0.0310518	0.043303	0.0352478	0.0365342	0.00622609	343	0.0132429	0.0403374	0.0517076	0.035096	0.0197608	0.0754392	0.106686	0.144815	0.10898	0.0347449	0.140557	0.137817	0.183219	0.153864	0.025459	0.0271069	0.0184776	0.0295071	0.0250305	0.0058005	343	0.00594935
						342	0.0011233	0.0385518		0.0198376	0.026466	0.100372	0.110622	0.133347	0.11478	0.0168763	0.153412	0.125115	0.0938727	0.124133	0.0297818	0.0316702	0.0438318	0.0357921	0.037098	0.00618506	342	0.0131271	0.0405213	0.0515731	0.0350738	0.0197935	0.0766512	0.108078	0.146376	0.110368	0.0349188	0.142188	0.139024	0.184613	0.155275	0.0254565	0.0271933	0.0187918	0.0293034	0.0250961	0.00556078	342	0.00573447
						341	0.0012847	0.0384164		0.0198506	0.0262561	0.101742	0.112139	0.134856	0.116246	0.0169348	0.154796	0.126619	0.0950799	0.125498	0.0298737	0.0314738	0.0437185	0.0356905	0.0369609	0.0062204	341	0.0132404	0.0405639	0.0512724	0.0350256	0.0196116	0.0784339	0.110129	0.148116	0.112226	0.0348883	0.143695	0.141037	0.186167	0.156966	0.0253232	0.027519	0.0188446	0.0296261	0.0253299	0.00571441	341	0.00620222
						340	0.00124156	0.0386814		0.0199615	0.026474	0.103982	0.113573	0.136585	0.118047	0.0167556	0.156697	0.128086	0.0969444	0.127242	0.0298851	0.0319358	0.0442958	0.0358786	0.03737	0.00631354	340	0.0137753	0.0410451	0.051421	0.0354138	0.0194444	0.080425	0.112072	0.150404	0.1143	0.0350427	0.145542	0.143074	0.188318	0.158978	0.0254392	0.0276505	0.0189859	0.0297848	0.0254737	0.00571908	340	0.00623
						339	0.00107451	0.0383596		0.0197171	0.0263646	0.105604	0.115883	0.138978	0.120155	0.0170925	0.158628	0.130215	0.0986304	0.129158	0.0300129	0.0313394	0.0439083	0.035425	0.0368909	0.00641137	339	0.0131427	0.040946	0.0518883	0.0353257	0.0199749	0.0825737	0.114054	0.15258	0.116402	0.0350621	0.14746	0.144863	0.190319	0.160881	0.0255271	0.0273311	0.0185703	0.0292386	0.0250467	0.0056892	339	0.00649089
						338	0.00136756	0.0384305		0.019899	0.0262075	0.107646	0.117761	0.141206	0.122204	0.0172154	0.160609	0.131847	0.100368	0.130942	0.0301309	0.0317649	0.0443292	0.0356175	0.0372372	0.00643687	338	0.0141004	0.0414269	0.0523214	0.0359496	0.0196904	0.084728	0.116686	0.154663	0.118692	0.0350105	0.149254	0.14716	0.192345	0.16292	0.0255049	0.0275593	0.0196073	0.029579	0.0255819	0.00527177	338	0.00633374
						337	0.00116638	0.0388694		0.0200179	0.0266601	0.109382	0.120047	0.143322	0.124251	0.0173561	0.162275	0.134	0.102285	0.132853	0.0300113	0.0319594	0.0442094	0.0359743	0.0373811	0.00624499	337	0.0143249	0.0410924	0.0521025	0.0358399	0.0194288	0.08672	0.118534	0.15679	0.120681	0.0350842	0.151025	0.149122	0.194344	0.16483	0.0255772	0.0278722	0.0194459	0.0298763	0.0257315	0.0055349	337	0.00656781
						336	0.00110404	0.0392174		0.0201607	0.0269502	0.111467	0.122099	0.14561	0.126392	0.0174715	0.164607	0.135806	0.104196	0.13487	0.0302166	0.0324311	0.0450212	0.0363828	0.037945	0.00643878	336	0.0143794	0.0420862	0.0521238	0.0361965	0.0195493	0.0893919	0.121135	0.159424	0.123317	0.0350671	0.153328	0.151321	0.196571	0.167073	0.0255651	0.0283237	0.0195072	0.0302192	0.0260167	0.00571649	336	0.00696251
						335	0.00119488	0.0393554		0.0202751	0.0269835	0.11389	0.124418	0.148385	0.128898	0.0176785	0.166671	0.137927	0.106355	0.136984	0.0301687	0.0327711	0.0453957	0.0363753	0.0381807	0.00650307	335	0.0147306	0.0424736	0.0527288	0.0366444	0.0196584	0.0917696	0.123858	0.16196	0.125863	0.0351382	0.155157	0.153923	0.199085	0.169388	0.0257253	0.0282345	0.0196448	0.0303909	0.0260901	0.00568498	335	0.0066577
						334	0.000901326	0.0395476		0.0202245	0.0273271	0.115789	0.126963	0.150592	0.131114	0.017769	0.16873	0.14043	0.10853	0.13923	0.0301175	0.0324688	0.045468	0.0364478	0.0381282	0.00666052	334	0.0149023	0.042518	0.0527342	0.0367182	0.0195714	0.0941137	0.126007	0.164692	0.128271	0.0353435	0.157508	0.15622	0.201102	0.17161	0.025549	0.0283438	0.0197913	0.0301681	0.026101	0.00554003	334	0.00714526
						333	0.0013532	0.0396365		0.0204949	0.0270704	0.119011	0.129702	0.153717	0.134143	0.0177741	0.171356	0.142806	0.111063	0.141742	0.0301604	0.0334431	0.0457835	0.0365925	0.0386064	0.00641199	333	0.0150139	0.0431475	0.052959	0.0370401	0.019696	0.0973717	0.128967	0.167915	0.131418	0.0353353	0.160254	0.159053	0.20415	0.174485	0.025697	0.0288642	0.0198945	0.0307879	0.0265155	0.00581407	333	0.00755666
						332	0.00106159	0.0395682		0.0203149	0.0272283	0.12165	0.132202	0.156775	0.136875	0.018023	0.173794	0.14522	0.113285	0.144099	0.0302699	0.0333592	0.0456251	0.0369425	0.0386422	0.00630713	332	0.0154376	0.0436301	0.0532133	0.037427	0.019637	0.100259	0.132279	0.170936	0.134491	0.0353903	0.163242	0.162167	0.207368	0.177592	0.0257922	0.0291547	0.0204764	0.0310735	0.0269015	0.0056464	332	0.00746126
						331	0.000893155	0.0403181		0.0206057	0.0278777	0.124153	0.135267	0.159682	0.139701	0.0181748	0.176612	0.148109	0.115888	0.146869	0.030381	0.0334472	0.0459256	0.0373257	0.0388995	0.00638629	331	0.0158614	0.0435193	0.0527633	0.0373813	0.0192014	0.103061	0.13507	0.174131	0.137421	0.0355934	0.16622	0.165012	0.210052	0.180428	0.0256619	0.0289882	0.0204164	0.0309343	0.0267796	0.00559599	331	0.00797301
						330	0.00134943	0.0408203		0.0210848	0.0279101	0.127292	0.138339	0.162842	0.142825	0.0181944	0.179223	0.150619	0.118653	0.149499	0.0303005	0.0342984	0.046597	0.0378164	0.0395706	0.00633417	330	0.0161217	0.0444474	0.0531302	0.0378998	0.0193536	0.106509	0.138175	0.177478	0.140721	0.0355527	0.169587	0.168563	0.213634	0.183928	0.0257312	0.0297336	0.0205719	0.0314749	0.0272601	0.00585726	330	0.00807215
						329	0.00103367	0.041064		0.0210488	0.0283057	0.129686	0.141207	0.165933	0.145609	0.0185201	0.181499	0.153184	0.121081	0.151921	0.0302286	0.0340275	0.0471014	0.0376317	0.0395869	0.00675269	329	0.0165066	0.0455386	0.0533194	0.0384549	0.0194018	0.109185	0.141435	0.180408	0.143676	0.035664	0.17247	0.171707	0.217025	0.187067	0.0259472	0.0294987	0.0207602	0.0315113	0.0272567	0.00571545	329	0.00787075
						328	0.000867321	0.0410535		0.0209604	0.0284159	0.132356	0.143696	0.168611	0.148221	0.0185463	0.183797	0.155684	0.123785	0.154422	0.0300256	0.034103	0.0471863	0.0377277	0.0396723	0.00675492	328	0.0166374	0.0458669	0.0538072	0.0387705	0.0195747	0.112257	0.144294	0.183457	0.146669	0.0356593	0.176019	0.174928	0.220184	0.190377	0.0258195	0.0296779	0.0206328	0.0315076	0.0272728	0.00582266	328	0.00826358
						327	0.0013458	0.0411344		0.0212401	0.0281348	0.135505	0.146632	0.171939	0.151359	0.0186714	0.186542	0.158324	0.126433	0.1571	0.0300732	0.0348566	0.0475087	0.0379282	0.0400978	0.00659922	327	0.0169194	0.04604	0.0540367	0.0389987	0.0195348	0.115544	0.147573	0.186826	0.149981	0.035702	0.179851	0.178711	0.224231	0.194264	0.025958	0.0302205	0.0209092	0.0320755	0.0277351	0.00598368	327	0.00849689
						326	0.00106779	0.0418179		0.0214429	0.0288147	0.137945	0.149427	0.175031	0.154135	0.0189859	0.188954	0.160798	0.128925	0.159559	0.0300336	0.0346828	0.0477587	0.0381974	0.040213	0.00676697	326	0.0173636	0.0464917	0.0538818	0.0392457	0.0193073	0.11844	0.150711	0.190042	0.153064	0.0358594	0.18351	0.182326	0.22831	0.198049	0.0262138	0.0301297	0.0212676	0.032107	0.0278347	0.00577261	326	0.00843067
						325	0.00106327	0.0421423		0.0216028	0.0290472	0.140686	0.152546	0.177972	0.157068	0.0190499	0.191804	0.16348	0.131643	0.162309	0.0300975	0.0352665	0.0482325	0.0384517	0.0406503	0.00675682	325	0.0178212	0.0472411	0.0545367	0.0398663	0.019437	0.121484	0.153528	0.193301	0.156104	0.035978	0.187189	0.18572	0.232089	0.201666	0.0263576	0.0304551	0.0213924	0.0320996	0.0279824	0.005766	325	0.00878847
						324	0.00152121	0.0421085		0.0218149	0.0286996	0.143837	0.155388	0.181643	0.160289	0.0193735	0.194526	0.166242	0.134238	0.165002	0.030163	0.0354907	0.0485136	0.0386005	0.0408683	0.00680115	324	0.0178474	0.0473585	0.0542015	0.0398025	0.019319	0.124272	0.15615	0.196558	0.158993	0.0362264	0.190749	0.189203	0.235752	0.205235	0.0264397	0.0306171	0.0212553	0.0319417	0.027938	0.00582518	324	0.00892297
						323	0.00104768	0.0422852		0.0216665	0.0291594	0.146161	0.15803	0.184286	0.162826	0.0195098	0.196779	0.16867	0.136613	0.167354	0.0301045	0.0357369	0.0485016	0.0390014	0.04108	0.00663135	323	0.0183401	0.0477898	0.0541888	0.0401062	0.0191197	0.126923	0.159272	0.199373	0.161856	0.0362937	0.194092	0.192452	0.239514	0.208686	0.0267105	0.0309108	0.0216612	0.0326324	0.0284014	0.00590039	323	0.00887118
						322	0.00145656	0.0431501		0.0223033	0.0294818	0.14888	0.160444	0.187407	0.165577	0.0197701	0.199366	0.170957	0.13927	0.169864	0.030063	0.0363819	0.0492389	0.0396105	0.0417437	0.00668869	322	0.0186871	0.0482104	0.0542385	0.0403787	0.0190257	0.129526	0.161675	0.202324	0.164508	0.0364814	0.197529	0.195611	0.242941	0.212027	0.0267897	0.0309833	0.021755	0.0325661	0.0284348	0.00583875	322	0.00948369
						321	0.0011111	0.0434785		0.0222948	0.0299583	0.151177	0.162632	0.190288	0.168032	0.0201071	0.201361	0.173136	0.141121	0.171873	0.0301401	0.0367021	0.0498976	0.0395816	0.0420605	0.00693824	321	0.018756	0.0492804	0.0544797	0.0408387	0.0193	0.132042	0.164311	0.205218	0.16719	0.036673	0.200404	0.198721	0.246423	0.215183	0.0270681	0.0312555	0.0216925	0.0329144	0.0286208	0.00605713	321	0.009433
						320	0.00109568	0.0435564		0.022326	0.0300243	0.153234	0.165175	0.192768	0.170392	0.0202766	0.203493	0.175391	0.143444	0.17411	0.0300449	0.0363984	0.0496848	0.0395779	0.041887	0.00693765	320	0.019005	0.0493555	0.0547378	0.0410328	0.0192655	0.133899	0.166442	0.20734	0.169227	0.0368	0.202534	0.201038	0.249444	0.217672	0.0275255	0.0308129	0.0218732	0.0325495	0.0284119	0.0057288	320	0.00928219
						319	0.00135969	0.0436751		0.0225174	0.0299215	0.155757	0.167242	0.195673	0.17289	0.0205486	0.205891	0.177456	0.145812	0.176387	0.0300535	0.0375543	0.0502443	0.0397486	0.0425158	0.00678245	319	0.0195282	0.0496424	0.054626	0.0412655	0.0189893	0.136201	0.168605	0.210143	0.17165	0.0370646	0.205079	0.203411	0.252533	0.220341	0.0278914	0.0316466	0.0220325	0.0330277	0.0289023	0.00598935	319	0.00987213
						318	0.0010511	0.0441253		0.0225882	0.0304581	0.15771	0.169138	0.198023	0.174957	0.0207769	0.20733	0.179203	0.147396	0.177977	0.0299858	0.0375045	0.0503554	0.0402519	0.042704	0.00676724	318	0.01968	0.0502257	0.0549378	0.0416145	0.0191414	0.138031	0.170209	0.212223	0.173488	0.0372046	0.20658	0.205358	0.255154	0.222364	0.0284037	0.0317869	0.0221115	0.0333622	0.0290868	0.00609196	318	0.0100277
						317	0.00113474	0.0453934		0.0232641	0.0312956	0.159616	0.171419	0.200434	0.177156	0.0210053	0.209357	0.181394	0.149526	0.180092	0.029937	0.0379239	0.0506369	0.0408197	0.0431268	0.0066631	317	0.0198987	0.0508078	0.0549133	0.0418733	0.0191409	0.139381	0.172086	0.214104	0.17519	0.0374581	0.207551	0.206856	0.257458	0.223955	0.0290168	0.031622	0.0221888	0.0333612	0.0290573	0.00601152	317	0.00987237
						316	0.00157769	0.0455202		0.023549	0.0310721	0.162097	0.173302	0.20317	0.179523	0.0212316	0.211509	0.183176	0.151292	0.181992	0.0301263	0.0383555	0.0516335	0.0408704	0.0436198	0.00705304	316	0.0203802	0.051701	0.0548544	0.0423119	0.0190587	0.140883	0.173446	0.216287	0.176872	0.0378183	0.208226	0.207804	0.259502	0.225178	0.0297268	0.0319253	0.0220136	0.03289	0.028943	0.00602037	316	0.0102844
						315	0.00117069	0.0455277		0.0233492	0.0313651	0.16325	0.174771	0.205264	0.181095	0.0217091	0.21253	0.184673	0.15264	0.183281	0.0299692	0.0381151	0.0516317	0.040514	0.0434203	0.00721173	315	0.0205857	0.0519989	0.0554386	0.0426744	0.0192065	0.142407	0.174861	0.217949	0.178406	0.0378957	0.208601	0.208867	0.261096	0.226188	0.0302314	0.0320264	0.0224709	0.0330616	0.0291863	0.0058387	315	0.0101206
						314	0.00130127	0.0461037		0.0237025	0.0316801	0.164949	0.176692	0.207276	0.182973	0.0218512	0.214347	0.186365	0.154496	0.185069	0.0299467	0.0386331	0.05189	0.0411672	0.0438968	0.00703733	314	0.0207551	0.0520253	0.05516	0.0426468	0.0190234	0.143017	0.175933	0.219187	0.179379	0.0382017	0.207666	0.208817	0.262439	0.226307	0.0312964	0.031548	0.0223273	0.0329371	0.0289375	0.00576656	314	0.0101666
						313	0.00164155	0.0465371		0.0240893	0.031746	0.167141	0.178015	0.209963	0.18504	0.0222588	0.21595	0.188143	0.156165	0.186753	0.0299167	0.0393656	0.0527085	0.0416875	0.0445872	0.00712842	313	0.0214622	0.0525201	0.0552625	0.0430816	0.0187731	0.144129	0.176537	0.220665	0.180444	0.0384171	0.207336	0.209185	0.263566	0.226696	0.0319445	0.0323611	0.0224878	0.0332107	0.0293532	0.00596076	313	0.010412
						312	0.00114172	0.0468971		0.0240194	0.032354	0.16821	0.179279	0.211596	0.186362	0.0225435	0.216913	0.189358	0.157356	0.187875	0.0298064	0.0395505	0.0526304	0.0416298	0.0446036	0.00702876	312	0.0214596	0.052817	0.0556112	0.0432959	0.0189624	0.144905	0.177511	0.222031	0.181482	0.0387164	0.205976	0.209211	0.264382	0.226523	0.0328264	0.032943	0.0226326	0.0340182	0.0298646	0.00628612	312	0.01041
						311	0.00147006	0.0473474		0.0244088	0.0324402	0.169764	0.18075	0.213434	0.187983	0.0227158	0.218329	0.190743	0.158829	0.1893	0.0297765	0.0401445	0.0531905	0.0424346	0.0452565	0.00696573	311	0.0220241	0.053215	0.0557754	0.0436715	0.0187909	0.145154	0.178088	0.222938	0.18206	0.0390437	0.204155	0.208488	0.265011	0.225885	0.0339537	0.0329865	0.0228349	0.0339803	0.0299339	0.00616799	311	0.0105969
						310	0.0015702	0.0478816		0.0247259	0.0327471	0.171768	0.182095	0.215655	0.189839	0.0229452	0.219608	0.191993	0.160255	0.190618	0.0297004	0.0404582	0.0539142	0.0426671	0.0456798	0.00721616	310	0.0221622	0.0534858	0.0558849	0.0438443	0.0188155	0.145739	0.178551	0.223932	0.182741	0.0392642	0.202521	0.207792	0.265176	0.225163	0.0347524	0.0328416	0.0225421	0.0338091	0.0297309	0.00624447	310	0.0105585
						309	0.00125142	0.0481136		0.0246825	0.0331365	0.172558	0.183142	0.217101	0.190934	0.0232715	0.220356	0.193376	0.161397	0.19171	0.0295149	0.0405463	0.0539113	0.042763	0.0457402	0.00716265	309	0.0220097	0.0536435	0.0561539	0.0439357	0.0190299	0.146163	0.178839	0.2245	0.183167	0.0393474	0.200463	0.207159	0.265473	0.224365	0.0357577	0.0329985	0.0223498	0.0337782	0.0297088	0.00638504	309	0.0106227
						308	0.00162749	0.0486732		0.0251503	0.0332663	0.174155	0.18464	0.218885	0.19256	0.0233932	0.221844	0.194727	0.162829	0.193133	0.0295398	0.0415327	0.0546697	0.0433338	0.0465121	0.00712187	308	0.0228982	0.053872	0.056038	0.0442694	0.0185397	0.145741	0.179078	0.224872	0.18323	0.039729	0.197812	0.20591	0.265475	0.223066	0.0369502	0.0328934	0.0230135	0.0338624	0.0299231	0.00600349	308	0.0110897
						307	0.00136982	0.0490496		0.0252097	0.0337147	0.175567	0.185707	0.220893	0.194056	0.0237887	0.222905	0.19603	0.164146	0.194361	0.0294148	0.041877	0.0553244	0.0436733	0.0469582	0.00730078	307	0.0236054	0.0541936	0.0562856	0.0446949	0.018294	0.145999	0.179123	0.22551	0.183544	0.0399393	0.19586	0.204963	0.265358	0.22206	0.0377726	0.0336658	0.0231564	0.0342229	0.0303484	0.00623463	307	0.0111316
						306	0.00142768	0.0495851		0.0255064	0.0340524	0.176669	0.186828	0.222008	0.195168	0.0237925	0.223803	0.197376	0.165177	0.195452	0.0293607	0.0423803	0.0553729	0.0440809	0.0472781	0.00706173	306	0.0232851	0.0538598	0.0566102	0.044585	0.0184975	0.145991	0.1792	0.225541	0.183578	0.0399552	0.1932	0.203797	0.265205	0.220734	0.0388756	0.0337765	0.0229621	0.0344364	0.0303917	0.00644261	306	0.0108454
						305	0.00164132	0.0501194		0.0258804	0.0342792	0.178239	0.188092	0.223896	0.196742	0.0240264	0.225002	0.198538	0.166751	0.196764	0.0291664	0.043172	0.056332	0.0447545	0.0480862	0.00718479	305	0.0236014	0.054302	0.0566096	0.0448377	0.0184273	0.145536	0.179272	0.225873	0.18356	0.0403398	0.190561	0.202384	0.264928	0.219291	0.0399626	0.0336561	0.0228662	0.034367	0.0302964	0.00644457	305	0.0116405
						304	0.00147879	0.0506684		0.0260736	0.0347823	0.179536	0.18908	0.225509	0.198042	0.0242616	0.225826	0.199624	0.167594	0.197681	0.0291641	0.0434237	0.0567498	0.0451035	0.0484257	0.00725766	304	0.0248881	0.054754	0.0568746	0.0455056	0.0178867	0.145758	0.179243	0.226418	0.183806	0.0405228	0.188675	0.201452	0.264573	0.218233	0.0406366	0.0342709	0.0236324	0.0347967	0.0309	0.00629943	304	0.0115741
						303	0.00155015	0.0512566		0.0264034	0.0351478	0.180495	0.190302	0.226409	0.199068	0.0241797	0.22678	0.200884	0.168871	0.198845	0.0290086	0.044046	0.0571134	0.0454485	0.0488693	0.00717395	303	0.0246728	0.0547841	0.0571756	0.0455442	0.0181147	0.145466	0.17902	0.226271	0.183586	0.0405956	0.186302	0.200499	0.264444	0.217082	0.0416268	0.0347307	0.0234232	0.0350491	0.0310677	0.0066222	303	0.0114734
						302	0.00168718	0.0517927		0.0267399	0.03543	0.181856	0.191205	0.228098	0.200386	0.0244501	0.227815	0.201858	0.170012	0.199895	0.0289517	0.0448722	0.0580621	0.0462238	0.0497194	0.00725655	302	0.0248575	0.0550821	0.057502	0.0458139	0.018189	0.14489	0.179021	0.226199	0.18337	0.0408282	0.184171	0.199136	0.264095	0.215801	0.0424883	0.0345813	0.0234513	0.0350546	0.0310291	0.00656678	302	0.0121882
						301	0.00142557	0.0523444		0.026885	0.0360051	0.182856	0.191949	0.229243	0.201349	0.0245811	0.228269	0.202888	0.170788	0.200648	0.0288057	0.0449005	0.0580972	0.0462006	0.0497328	0.0072729	301	0.0258503	0.0556801	0.0576525	0.0463943	0.0178189	0.144949	0.178981	0.226724	0.183551	0.0410783	0.182653	0.198588	0.263747	0.214996	0.0429648	0.0352259	0.024139	0.0352529	0.0315393	0.00640883	301	0.0122305
						300	0.00177554	0.053329		0.0275523	0.0364538	0.184141	0.193296	0.230276	0.202571	0.0244259	0.229313	0.204273	0.172341	0.201976	0.0285558	0.0458899	0.0587427	0.0470434	0.0505587	0.007111	300	0.0261556	0.0558914	0.0579372	0.0466614	0.017788	0.144894	0.178846	0.226488	0.183409	0.040988	0.180728	0.19779	0.263444	0.213987	0.0436722	0.0355738	0.0240376	0.0357	0.0317705	0.0066972	300	0.0122143
						299	0.00188267	0.0541213		0.028002	0.0369383	0.185575	0.194265	0.231764	0.203868	0.0245459	0.230299	0.205218	0.173198	0.202905	0.0286208	0.0468166	0.0596706	0.0477135	0.0514002	0.00717642	299	0.0264996	0.0565524	0.0580888	0.0470469	0.0178111	0.144467	0.178869	0.226465	0.183267	0.0411758	0.179193	0.19704	0.263109	0.213114	0.0442072	0.0356796	0.0240831	0.0357344	0.0318324	0.0067111	299	0.0121377
						298	0.00167229	0.0556633		0.0286678	0.0381774	0.186707	0.195379	0.233017	0.205034	0.0246182	0.231296	0.206705	0.174343	0.204115	0.0285647	0.0474456	0.0604668	0.0483061	0.0520728	0.00728212	298	0.0273201	0.0574144	0.0584436	0.047726	0.0176796	0.144578	0.178869	0.226978	0.183475	0.0413925	0.178306	0.196737	0.262983	0.212675	0.0445317	0.0363769	0.0244105	0.0360741	0.0322872	0.00682305	298	0.0129698
						297	0.0021727	0.057123		0.0296479	0.0388557	0.188142	0.196849	0.234164	0.206385	0.0244482	0.232518	0.20797	0.175889	0.205459	0.0283975	0.0485866	0.061343	0.0494531	0.0531275	0.00712797	297	0.0281153	0.0583173	0.0591972	0.0485433	0.0176966	0.144897	0.179186	0.227158	0.183747	0.0413199	0.177414	0.196687	0.263163	0.212421	0.0449879	0.0370603	0.0253327	0.0367531	0.0330487	0.00668404	297	0.0134189
						296	0.00191535	0.0575632		0.0297393	0.039349	0.188715	0.197067	0.234821	0.206867	0.0245657	0.232759	0.208356	0.176206	0.205774	0.0283645	0.0488093	0.0616292	0.0494803	0.0533063	0.00721572	296	0.0282096	0.0589247	0.0589349	0.0486897	0.0177363	0.144355	0.178916	0.226822	0.183365	0.0414129	0.175907	0.195959	0.262561	0.211476	0.0453632	0.0369093	0.0248624	0.0365394	0.0327704	0.00685103	296	0.0130326
						295	0.00198174	0.0589572		0.0304695	0.0402878	0.189611	0.198015	0.235643	0.207756	0.0245132	0.233315	0.20963	0.17706	0.206668	0.0282445	0.0494164	0.0621666	0.0499513	0.0538448	0.00721187	295	0.0289962	0.0599123	0.059429	0.0494458	0.0177116	0.144671	0.179184	0.227432	0.183762	0.0415702	0.175594	0.19605	0.262459	0.211368	0.0454132	0.037603	0.0252008	0.0369569	0.0332536	0.00698134	295	0.0133585
						294	0.00209386	0.060477		0.0312854	0.0412831	0.190978	0.199574	0.237066	0.209206	0.0245073	0.23478	0.210965	0.178551	0.208099	0.028224	0.0508521	0.063284	0.0512261	0.0551207	0.00707204	294	0.029613	0.0607897	0.0600996	0.0501674	0.017804	0.145001	0.17977	0.227702	0.184157	0.0415248	0.175273	0.196245	0.26284	0.211453	0.0457211	0.0383852	0.0259496	0.0376496	0.0339948	0.00697707	294	0.0142832
						293	0.00184708	0.0615118		0.0316794	0.0421893	0.192164	0.200419	0.238325	0.210303	0.0246164	0.235572	0.211811	0.179308	0.208897	0.0282452	0.0515614	0.0641978	0.0517757	0.055845	0.00723454	293	0.0305983	0.0619239	0.0607219	0.0510814	0.017749	0.145367	0.180442	0.228417	0.184742	0.0416914	0.17507	0.196654	0.263113	0.211612	0.0458881	0.0387957	0.0263941	0.0382717	0.0344871	0.0070137	293	0.0145881
						292	0.00209019	0.0623321		0.0322112	0.0425975	0.192324	0.200887	0.238387	0.210533	0.0244993	0.235419	0.212446	0.179627	0.209164	0.0280401	0.0517505	0.0642672	0.0518712	0.0559629	0.00719192	292	0.030836	0.0624147	0.0605303	0.0512603	0.0177131	0.145415	0.180219	0.228665	0.184766	0.0418106	0.174491	0.196577	0.262871	0.211313	0.0459958	0.0391776	0.0264119	0.0380871	0.0345588	0.00707652	292	0.014414
						291	0.00226072	0.063982		0.0331214	0.0436435	0.193827	0.202308	0.23988	0.212005	0.0245103	0.236979	0.213765	0.181141	0.210628	0.028051	0.0532967	0.0655152	0.053264	0.0573586	0.00706382	291	0.0317389	0.0637732	0.0615117	0.0523413	0.017878	0.146148	0.181095	0.229404	0.185549	0.0418062	0.174911	0.197429	0.263636	0.211992	0.0461203	0.0398498	0.0271214	0.0389747	0.0353153	0.00710956	291	0.0153044
						290	0.0021206	0.0660631		0.0340918	0.0452142	0.194967	0.203144	0.241291	0.213134	0.0247253	0.237945	0.215048	0.181916	0.211636	0.0281701	0.0540954	0.0665138	0.0540775	0.0582289	0.00717496	290	0.0329467	0.0654963	0.0619737	0.0534723	0.0178627	0.146645	0.182011	0.230419	0.186358	0.0420559	0.175163	0.198094	0.264257	0.212505	0.0462623	0.0406956	0.0276828	0.0396401	0.0360062	0.00722752	290	0.0158509
						289	0.00234499	0.0679978		0.0351714	0.0464235	0.195685	0.204432	0.242216	0.214111	0.0247295	0.238654	0.215992	0.182766	0.212471	0.0281097	0.0549182	0.0672513	0.0546891	0.0589529	0.00718755	289	0.0337152	0.067253	0.0626795	0.0545492	0.0181872	0.147538	0.182626	0.231234	0.187133	0.0420298	0.175788	0.199055	0.264944	0.213262	0.0462448	0.0414327	0.028219	0.040034	0.0365619	0.00725892	289	0.0165051
						288	0.00241144	0.0698761		0.0361438	0.0477047	0.196836	0.205357	0.243462	0.215218	0.0248277	0.240008	0.216972	0.183837	0.213606	0.0282365	0.0562001	0.0683712	0.0556932	0.0600882	0.00717776	288	0.0341758	0.0686663	0.0631858	0.0553426	0.0185347	0.148053	0.183465	0.231888	0.187802	0.0420858	0.176269	0.199916	0.26553	0.213905	0.0462457	0.041959	0.0286684	0.0405432	0.0370568	0.00729901	288	0.0166736
						287	0.00211537	0.0715005		0.0368079	0.0490627	0.197512	0.205964	0.244652	0.216043	0.025134	0.240702	0.217795	0.184239	0.214245	0.0283986	0.0566944	0.0690441	0.0561951	0.0606445	0.0072785	287	0.0351453	0.0701636	0.0637481	0.0563524	0.0186438	0.148665	0.184519	0.233207	0.188797	0.0424333	0.176809	0.200988	0.267026	0.214941	0.0466986	0.0425763	0.0292961	0.0412454	0.037706	0.00731349	287	0.0174052
						286	0.00256757	0.0727747		0.0376712	0.049644	0.198499	0.207214	0.245981	0.217231	0.0252766	0.241868	0.218969	0.185548	0.215462	0.0283235	0.0578963	0.0699198	0.0571506	0.0616556	0.00716674	286	0.0360662	0.0713312	0.0642602	0.0572192	0.0186571	0.149697	0.185472	0.234203	0.189791	0.0424183	0.177855	0.202284	0.268367	0.216169	0.0468264	0.0433687	0.0297141	0.0418273	0.0383034	0.00747834	286	0.0179484
						285	0.00253991	0.0735217		0.0380308	0.0501917	0.199338	0.208022	0.247424	0.218261	0.0256259	0.24319	0.21975	0.186282	0.216407	0.0286007	0.0586948	0.07087	0.0580439	0.0625363	0.0072246	285	0.0363987	0.0715309	0.0649047	0.0576114	0.0186671	0.150467	0.186316	0.235359	0.190714	0.0426168	0.178713	0.203498	0.269543	0.217251	0.0469512	0.0439037	0.0302359	0.0423667	0.0388354	0.00748693	285	0.0180406
						284	0.0024573	0.0739968		0.038227	0.0505861	0.200278	0.208997	0.248734	0.219336	0.0258296	0.244149	0.220988	0.187136	0.217424	0.0286732	0.0595885	0.0717196	0.0584112	0.0632398	0.00736731	284	0.0373882	0.0718746	0.0654284	0.0582304	0.0183354	0.15138	0.187772	0.23675	0.191967	0.0428397	0.179816	0.204978	0.271202	0.218665	0.0472054	0.044573	0.0309882	0.0428925	0.0394845	0.00740591	284	0.0187123
						283	0.00297538	0.0746453		0.0388103	0.0506783	0.201398	0.210453	0.250466	0.220772	0.0261111	0.245753	0.222129	0.188482	0.218788	0.0287812	0.0607769	0.0727101	0.0594011	0.064296	0.00731921	283	0.0381574	0.0723117	0.0660593	0.0588428	0.0181848	0.152597	0.189025	0.238345	0.193322	0.0430351	0.181543	0.206804	0.273255	0.220534	0.0473724	0.045475	0.031666	0.043531	0.040224	0.00747489	283	0.0192429
						282	0.00261413	0.0750354		0.0388248	0.0512096	0.202518	0.21116	0.251968	0.221882	0.0264108	0.246874	0.222868	0.189334	0.219692	0.0289011	0.0615132	0.0736362	0.0600465	0.0650653	0.00745873	282	0.038452	0.0723208	0.0665235	0.0590988	0.0181141	0.153696	0.190515	0.239752	0.194654	0.0431771	0.182834	0.208416	0.27545	0.222233	0.047829	0.0459252	0.0320622	0.0441498	0.0407124	0.00754373	282	0.019264
						281	0.0026222	0.0760063		0.0393142	0.0518904	0.203554	0.212487	0.253495	0.223179	0.0266318	0.247927	0.224116	0.190429	0.220824	0.0288901	0.0620323	0.0742335	0.0603462	0.0655374	0.00757815	281	0.0393132	0.0731992	0.0670228	0.0598451	0.0180473	0.154936	0.192208	0.241265	0.196136	0.0432986	0.184427	0.210088	0.277839	0.224118	0.0482605	0.0464709	0.0326587	0.0445176	0.0412157	0.00747471	281	0.0198656
						280	0.00317106	0.0771538		0.0401624	0.0523137	0.205104	0.214185	0.255911	0.225067	0.0270952	0.250075	0.225281	0.192316	0.222557	0.0289753	0.0635796	0.0754552	0.0613909	0.0668086	0.00756775	280	0.039921	0.0738369	0.0676528	0.0604702	0.0180628	0.156408	0.193907	0.242773	0.197696	0.0433069	0.186521	0.212148	0.280627	0.226432	0.0486518	0.0472679	0.0333148	0.0451511	0.0419113	0.00751964	280	0.0203501
						279	0.00279761	0.0777482		0.0402729	0.0529981	0.206544	0.215576	0.258161	0.22676	0.027566	0.252004	0.226103	0.193547	0.223885	0.0292918	0.0641139	0.0764816	0.0618915	0.0674957	0.00786095	279	0.040351	0.0740587	0.0683382	0.060916	0.018038	0.158012	0.19586	0.244789	0.199554	0.0435065	0.188503	0.214307	0.283444	0.228751	0.049091	0.047993	0.0339666	0.0457778	0.0425791	0.00754045	279	0.0205316
						278	0.00283977	0.0785401		0.0406899	0.0535282	0.207912	0.217229	0.260646	0.228596	0.0281447	0.254122	0.227739	0.194853	0.225571	0.0296937	0.0650812	0.0771935	0.0624359	0.0682369	0.00786863	278	0.041248	0.0745925	0.068984	0.0616082	0.017854	0.159956	0.198232	0.247339	0.201842	0.0438029	0.19091	0.216601	0.286801	0.231438	0.0496374	0.0487776	0.0348515	0.046456	0.0433617	0.00746088	278	0.0211121
						277	0.00306278	0.0787644		0.0409136	0.0535291	0.209986	0.219366	0.263765	0.231039	0.0287271	0.256849	0.229503	0.196893	0.227748	0.0300167	0.0664133	0.0785681	0.063361	0.0694475	0.00804479	277	0.0418995	0.0748572	0.0698877	0.0622148	0.0177682	0.162387	0.200204	0.24983	0.20414	0.0438543	0.193398	0.218732	0.290242	0.234124	0.0502232	0.0497071	0.0358098	0.0472827	0.0442666	0.00742339	277	0.0214729
						276	0.00276965	0.0789964		0.040883	0.0539005	0.212562	0.221868	0.267097	0.233842	0.0291732	0.259837	0.231477	0.199008	0.230107	0.0304373	0.0671945	0.0797198	0.0638973	0.0702705	0.0083477	276	0.0423122	0.0746229	0.0707701	0.0625684	0.0176478	0.164718	0.202926	0.252856	0.206833	0.0441992	0.196191	0.22165	0.294019	0.237286	0.0507538	0.0506815	0.0368122	0.0482185	0.0452374	0.0073996	276	0.0217642
						275	0.0031357	0.0795306		0.0413332	0.0540194	0.215714	0.225389	0.270889	0.237331	0.029462	0.263064	0.233949	0.20203	0.233014	0.0305276	0.0684642	0.0809818	0.0646193	0.0713551	0.00855574	275	0.0432431	0.0748683	0.0718871	0.0633329	0.017462	0.167596	0.206382	0.256286	0.210088	0.0444608	0.19974	0.224891	0.298199	0.240943	0.0511548	0.0517533	0.0381448	0.0492133	0.0463705	0.00723599	275	0.0226009
						274	0.00318551	0.0796631		0.0414243	0.0540778	0.219651	0.229213	0.275372	0.241412	0.0297963	0.267045	0.236759	0.205645	0.236483	0.0307011	0.0699719	0.0827204	0.0656136	0.0727686	0.00888967	274	0.0437608	0.0746747	0.072716	0.0637171	0.0173104	0.170482	0.209932	0.259851	0.213422	0.0447865	0.20365	0.228507	0.30263	0.244929	0.0514928	0.0530006	0.0392836	0.0501022	0.0474621	0.00722953	274	0.0230316
						273	0.00299456	0.0800453		0.0415199	0.0544831	0.224203	0.233765	0.280448	0.246138	0.0300951	0.271532	0.240028	0.209482	0.240347	0.0310263	0.0711787	0.0842154	0.0661517	0.0738486	0.00932309	273	0.0445163	0.0746223	0.0741094	0.064416	0.0172355	0.174473	0.21459	0.264293	0.217786	0.0449951	0.207881	0.232486	0.307623	0.24933	0.0519604	0.0544109	0.0409801	0.0516153	0.0490021	0.00708648	273	0.0233557
						272	0.00329875	0.0808132		0.042056	0.054811	0.22984	0.239697	0.28629	0.251942	0.0301516	0.276788	0.244206	0.214658	0.245217	0.0310776	0.0730285	0.0860419	0.0672507	0.0754404	0.00962496	272	0.045685	0.0751575	0.0755996	0.0654807	0.017145	0.179425	0.219973	0.269407	0.222935	0.0450637	0.213373	0.237326	0.313206	0.254635	0.0521187	0.056087	0.0429382	0.0530775	0.0507009	0.00688904	272	0.024365
						271	0.00321474	0.0813141		0.0422644	0.0552246	0.23673	0.246628	0.293378	0.258912	0.0302561	0.283272	0.248932	0.220656	0.250953	0.0313569	0.0749005	0.088355	0.0684168	0.0772241	0.0101702	271	0.0463089	0.0754588	0.0769487	0.0662388	0.0172758	0.185069	0.22589	0.275034	0.228664	0.0450464	0.219732	0.242633	0.319554	0.26064	0.0522906	0.0578142	0.0447731	0.0545981	0.0523952	0.0067939	271	0.0251462
						270	0.00323837	0.0815842		0.0424113	0.0553989	0.244864	0.254629	0.301481	0.266991	0.0302656	0.290487	0.254851	0.227485	0.257608	0.0315917	0.0764839	0.0897458	0.0694475	0.0785591	0.0103071	270	0.0472787	0.0759228	0.078742	0.0673145	0.0174087	0.191693	0.232945	0.281562	0.2354	0.0449847	0.227092	0.248836	0.32643	0.267453	0.0522203	0.059841	0.0470529	0.0564194	0.0544378	0.00662035	270	0.0258207
						269	0.0035738	0.0826065		0.0430901	0.0558845	0.254262	0.264688	0.31096	0.276636	0.0301787	0.299136	0.261702	0.236156	0.265665	0.0316765	0.0778111	0.0916425	0.0699272	0.0797936	0.0109926	269	0.048482	0.0762908	0.0798681	0.0682136	0.0171815	0.19951	0.241292	0.289089	0.243297	0.0448232	0.235624	0.255951	0.333793	0.275123	0.0518168	0.0611075	0.0489618	0.0577643	0.0559445	0.00627403	269	0.026867
						268	0.00346109	0.0830998		0.0432804	0.056313	0.265843	0.276165	0.321892	0.287966	0.0298303	0.309316	0.269773	0.24568	0.274923	0.0321292	0.0793886	0.0935323	0.0711071	0.0813427	0.0113396	268	0.0487157	0.0764975	0.0812259	0.0688131	0.0175646	0.208235	0.250577	0.297367	0.25206	0.0445843	0.245379	0.263962	0.342349	0.283897	0.0514673	0.0625028	0.049929	0.0585505	0.0569941	0.00642973	268	0.0274934
						267	0.00362669	0.0843545		0.0439906	0.0570832	0.279414	0.290293	0.334377	0.301361	0.0291054	0.321124	0.27972	0.257282	0.286042	0.0323874	0.0810999	0.0954327	0.0722162	0.0829162	0.0117144	267	0.0497969	0.0771478	0.0831543	0.070033	0.0177805	0.21859	0.261617	0.307347	0.262518	0.0443856	0.257043	0.273799	0.351475	0.294106	0.0503846	0.0641934	0.0521025	0.0602402	0.0588454	0.00616492	267	0.0277146
						266	0.00390085	0.0857988		0.0448498	0.0579106	0.297007	0.308207	0.350873	0.318696	0.0284236	0.335713	0.292141	0.27252	0.300125	0.0323441	0.0833107	0.0977919	0.0738684	0.0849904	0.0120499	266	0.0513014	0.0786245	0.0851813	0.0717024	0.0179694	0.231901	0.275811	0.31919	0.275634	0.0436447	0.271715	0.285864	0.363633	0.30707	0.0494928	0.0665663	0.0546296	0.0622388	0.0611449	0.00604306	266	0.0293599
						265	0.00360244	0.0879001		0.0457513	0.0596075	0.318115	0.329292	0.370984	0.339464	0.0278635	0.354207	0.306907	0.29069	0.317268	0.0330018	0.0862492	0.101378	0.0762329	0.0879533	0.0126588	265	0.0532988	0.0805608	0.0882649	0.0740415	0.0183721	0.248085	0.292144	0.334317	0.291515	0.0431196	0.289512	0.300335	0.378652	0.322833	0.048643	0.0701333	0.0581983	0.0653845	0.064572	0.00600884	265	0.0312807
						264	0.00411812	0.0903299		0.047224	0.060961	0.343974	0.355851	0.39468	0.364835	0.0265199	0.376177	0.325664	0.312118	0.337986	0.0337609	0.0892178	0.104608	0.078162	0.0906626	0.0132821	264	0.0553414	0.0826045	0.0915179	0.0764879	0.0188479	0.267223	0.312497	0.352186	0.310635	0.0425116	0.310883	0.318052	0.395981	0.341639	0.0471983	0.0735198	0.0622458	0.0685919	0.0681192	0.00565185	264	0.032972
						263	0.00422603	0.092564		0.048395	0.0624644	0.375142	0.387402	0.423026	0.39519	0.0248741	0.402556	0.347512	0.338736	0.362935	0.0345927	0.0925518	0.107991	0.0804258	0.0936562	0.0138157	263	0.0574267	0.0846314	0.0945626	0.0788736	0.0192259	0.28931	0.336479	0.372902	0.332897	0.0419111	0.336485	0.33879	0.416233	0.363836	0.0453921	0.0768264	0.0660121	0.0714769	0.0714385	0.00540725	263	0.0354062
						262	0.0040374	0.0941727		0.0491051	0.0637353	0.412335	0.424771	0.45698	0.431362	0.0230408	0.433825	0.373653	0.369907	0.392462	0.0358704	0.0954993	0.111844	0.0827911	0.0967116	0.0145646	262	0.0596432	0.0864326	0.0982622	0.081446	0.0197865	0.316079	0.364383	0.397191	0.359218	0.040802	0.366936	0.36344	0.440199	0.390192	0.0433425	0.0806773	0.0701215	0.0747335	0.0751774	0.00529188	262	0.0374233
						261	0.0044983	0.0967059		0.0506021	0.0652006	0.457488	0.469959	0.497106	0.474851	0.0202568	0.470897	0.406087	0.408342	0.428442	0.0367843	0.0997487	0.116234	0.0855493	0.100511	0.0153566	261	0.062587	0.0887946	0.102941	0.0847743	0.0204753	0.348486	0.399105	0.427297	0.39163	0.0399338	0.404291	0.393935	0.468778	0.422335	0.0405529	0.0853154	0.0756467	0.0790772	0.0800131	0.00490182	261	0.0401612
						260	0.00441422	0.098741		0.0515776	0.0666991	0.510413	0.524124	0.545226	0.526588	0.0175365	0.516	0.443047	0.453297	0.470781	0.0394944	0.104228	0.121519	0.0888083	0.104852	0.0163641	260	0.0660541	0.0909555	0.107803	0.0882708	0.0210034	0.386983	0.43892	0.461759	0.429221	0.0383199	0.44741	0.428799	0.502767	0.459659	0.0384752	0.0901775	0.0812389	0.0835453	0.0849872	0.00464048	260	0.0435631
						259	0.00431769	0.10034		0.0523286	0.0678977	0.572907	0.586743	0.601315	0.586988	0.0142053	0.568464	0.487281	0.506342	0.520696	0.0424518	0.108495	0.126897	0.0919506	0.109114	0.0174815	259	0.0696337	0.0923673	0.113422	0.0918078	0.0218998	0.430767	0.48576	0.502368	0.472965	0.0374763	0.498526	0.470073	0.542194	0.503598	0.0363273	0.0954905	0.0870196	0.0882073	0.0902391	0.00458644	259	0.0472697
						258	0.00468379	0.103181		0.0539324	0.069648	0.645906	0.660486	0.666464	0.657619	0.0105744	0.629974	0.539927	0.569178	0.579693	0.0459352	0.11532	0.134018	0.0962121	0.115183	0.0189033	258	0.0738525	0.0949696	0.121194	0.096672	0.0237166	0.483187	0.541543	0.550251	0.524994	0.0364662	0.558985	0.518767	0.588793	0.555515	0.0351417	0.102563	0.0953863	0.0948181	0.097589	0.00431672	258	0.0518661
						257	0.00433431	0.106179		0.0552568	0.0720152	0.730846	0.745712	0.742423	0.73966	0.00780869	0.701385	0.599441	0.641491	0.647439	0.0512316	0.122977	0.143235	0.101512	0.122575	0.020864	257	0.0798852	0.0986492	0.130268	0.102934	0.0254635	0.543576	0.604889	0.604846	0.584437	0.0353866	0.627625	0.574154	0.642425	0.614735	0.0359148	0.111026	0.104986	0.102874	0.106295	0.00423054	257	0.0583801
						256	0.00448575	0.109537		0.0570116	0.0742827	0.826247	0.83988	0.826411	0.830846	0.00782417	0.781711	0.667349	0.723408	0.724156	0.0571844	0.131201	0.152914	0.106958	0.130357	0.0229897	256	0.0864605	0.102108	0.140865	0.109811	0.0280082	0.612248	0.677292	0.66773	0.652423	0.0351199	0.706658	0.638592	0.703845	0.683032	0.0385117	0.120456	0.116146	0.111795	0.116132	0.00433027	256	0.0654041
						255	0.00473437	0.112596		0.0586651	0.0762695	0.933713	0.94589	0.920292	0.933298	0.0128041	0.871973	0.742953	0.816379	0.810435	0.0647153	0.140328	0.164024	0.112256	0.138869	0.0259144	255	0.0934365	0.105314	0.152739	0.117163	0.0313765	0.688404	0.757631	0.738275	0.728104	0.035717	0.794301	0.709353	0.772356	0.75867	0.0440968	0.130424	0.128091	0.122287	0.126934	0.00419028	255	0.0738132
[truncated: 61 more columns]
